# Supplementary material for: The Concerted Action of E2-2 and HEB Is Critical for Early Lymphoid Specification
Source: Front Immunol. 2019 Mar 18;10:455. doi: 10.3389/fimmu.2019.00455 (PMC6433000; doi:10.3389/fimmu.2019.00455)
Supplement: Supplementary file 1 [file Table_1.XLSX]

## Sheet: annotation_trees.txt
Table S1. cDNA and amino acid sequences of analyzed E-proteins.
Species	vernacular name	Superphylum	Phylum	subphylum	superclass	class	order	E_protein_type	Accession number	sequence type
Drosophila melanogaster	fruit fly	Protostoma	Arthropoda	Ecdysozoa		insecta	Diptera	Daughterless	FBtr0332195	cDNA
Drosophila melanogaster	fruit fly	Protostoma	Arthropoda	Ecdysozoa		insecta	Diptera	Daughterless	FBpp0304504	amino acids
Ciona Savigny	sea squirt	Deuterostoma	chordata	Tunicata		Ascidiacea	Enterogona	other	ENSCSAVT00000020153.1	cDNA
Ciona Savigny	sea squirt	Deuterostoma	chordata	Tunicata		Ascidiacea	Enterogona	other	ENSCSAVP00000019939	amino acids
Petromyzon marinus	lamprey	Deuterostoma	chordata	vertebrata	agnatha	Cephalaspidomorphi	Petromyzontiformes	other	ENSPMAT00000001067.1	cDNA
Petromyzon marinus	lamprey	Deuterostoma	chordata	vertebrata	agnatha	Cephalaspidomorphi	Petromyzontiformes	other	ENSPMAP00000001063	amino acids
Trichinella spiralis	trichina worm	Protostoma	Nematoda	Ecdysozoa		Adenophorea	Trichocehalida	other	XM_003372696.1	cDNA
Trichinella spiralis	trichina worm	Protostoma	Nematoda	Ecdysozoa		Adenophorea	Trichocehalida	other	XP_003372744.1	amino acids
Octopus bimaculoides	California two spotsoOctopus	Protostoma	Mollusca			Cephalopoda	Octopoda	other	XM_014914008.1	cDNA
Octopus bimaculoides	California two spotsoOctopus	Protostoma	Mollusca			Cephalopoda	Octopoda	other	XP_014769494.1	amino acids
Hydra vulgaris	white hydra		Cnidaria			Hydrozoa	Anthoathecata	other	XM_012704662.1	cDNA
Hydra vulgaris	white hydra		Cnidaria			Hydrozoa	Anthoathecata	other	XP_012560116.1	amino acids
Ceanorhabidtis elegans	roundworm	Protostoma	Nematoda	Ecdysozoa				other	M05B5.5a	cDNA
Ceanorhabidtis elegans	roundworm	Protostoma	Nematoda	Ecdysozoa				other	M05B5.5a	amino acids
Ciona intestinalis	sea squirt	Deuterostoma	chordata	Tunicata		Ascidiacea	Enterogona	other	ENSCINT00000019396.3	cDNA
Ciona intestinalis	sea squirt	Deuterostoma	chordata	Tunicata		Ascidiacea	Enterogona	other	ENSCINP00000019396	amino acids
Strongylocentrotus purpuratus	sea urchin	Deuterostoma	Echinodermata			Echinoidea	Echinoida	other	KU664042.1	cDNA
Strongylocentrotus purpuratus	sea urchin	Deuterostoma	Echinodermata			Echinoidea	Echinoida	other	AOD75277.1	amino acids
Saccoglossus Kowalevski	acorn worm	Deuterostoma	hemichordata			Enteropneusta	Enteropneusta	other	NM_001168201.1	cDNA
Saccoglossus Kowalevski	acorn worm	Deuterostoma	hemichordata			Enteropneusta	Enteropneusta	other	NP_001161673.1	amino acids
Branchiostoma belcheri	Belcher's lancelet	Deuterostoma	chordata	Cephalochordata	Gnathostomata	Leptocardii	Amphioxiformes	other	XM_019769602.1	cDNA
Branchiostoma belcheri	Belcher's lancelet	Deuterostoma	chordata	Cephalochordata	Gnathostomata	Leptocardii	Amphioxiformes	other	XP_019625161.1	amino acids
Latimeria Chalumnae	coelacanth	Deuterostoma	chordata	vertebrata	Gnathostomata	Sarcopterygii	Coelacanthiformes	Tcf12	ENSLACT00000016172.1	cDNA
Latimeria Chalumnae	coelacanth	Deuterostoma	chordata	vertebrata	Gnathostomata	Sarcopterygii	Coelacanthiformes	Tcf12	ENSLACP00000016061	amino acids
Ratus norvegicus	rat	Deuterostoma	chordata	vertebrata	Gnathostomata	mammalia	Rodentia	Tcf12	ENSRNOT00000081185.1	cDNA
Ratus norvegicus	rat	Deuterostoma	chordata	vertebrata	Gnathostomata	mammalia	Rodentia	Tcf12	ENSRNOP00000074384	amino acids
Xenopus tropicalis	western clawed frog	Deuterostoma	chordata	vertebrata	Gnathostomata	Amphibia	Anura	Tcf12	ENSXETT00000036102.3	cDNA
Xenopus tropicalis	western clawed frog	Deuterostoma	chordata	vertebrata	Gnathostomata	Amphibia	Anura	Tcf12	ENSXETP00000036102	amino acids
Mus muculus	mouse	Deuterostoma	chordata	vertebrata	Gnathostomata	mammalia	Rodentia	Tcf12	ENSMUST00000183404.7	cDNA
Mus muculus	mouse	Deuterostoma	chordata	vertebrata	Gnathostomata	mammalia	Rodentia	Tcf12	ENSMUSP00000139365	amino acids
Homo sapiens	human	Deuterostoma	chordata	vertebrata	Gnathostomata	mammalia	primates	Tcf12	ENST00000438423.6	cDNA
Homo sapiens	human	Deuterostoma	chordata	vertebrata	Gnathostomata	mammalia	primates	Tcf12	ENSP00000388940	amino acids
Danio rerio	zebrafish	Deuterostoma	chordata	vertebrata	Gnathostomata	Actinopterygii	Cypriniformes	Tcf12	ENSDART00000174355.1	cDNA
Danio rerio	zebrafish	Deuterostoma	chordata	vertebrata	Gnathostomata	Actinopterygii	Cypriniformes	Tcf12	ENSDARP00000143100	amino acids
Latimeria Chalumnae	coelacanth	Deuterostoma	chordata	vertebrata	Gnathostomata	Sarcopterygii	Coelacanthiformes	Tcf3	ENSLACT00000026073.1	cDNA
Latimeria Chalumnae	coelacanth	Deuterostoma	chordata	vertebrata	Gnathostomata	Sarcopterygii	Coelacanthiformes	Tcf3	ENSLACP00000022252	amino acids
Ratus Norvegicus	rat	Deuterostoma	chordata	vertebrata	Gnathostomata	mammalia	Rodentia	Tcf3	ENSRNOT00000077122.1	cDNA
Ratus Norvegicus	rat	Deuterostoma	chordata	vertebrata	Gnathostomata	mammalia	Rodentia	Tcf3	ENSRNOP00000074654	amino acids
Xenopus tropicalis	western clawerd frog	Deuterostoma	chordata	vertebrata	Gnathostomata	Amphibia	Anura	Tcf3	ENSXETT00000036113.3	cDNA
Xenopus tropicalis	western clawerd frog	Deuterostoma	chordata	vertebrata	Gnathostomata	Amphibia	Anura	Tcf3	ENSXETP00000036113	amino acids
Homo sapiens	human	Deuterostoma	chordata	vertebrata	Gnathostomata	mammalia	primates	Tcf3	ENST00000344749.9	cDNA
Homo sapiens	human	Deuterostoma	chordata	vertebrata	Gnathostomata	mammalia	primates	Tcf3	ENSP00000344375	amino acids
Mus musculus	mouse	Deuterostoma	chordata	vertebrata	Gnathostomata	mammalia	Rodentia	Tcf3	ENSMUST00000105345.9	cDNA
Mus musculus	mouse	Deuterostoma	chordata	vertebrata	Gnathostomata	mammalia	Rodentia	Tcf3	ENSMUSP00000100982	amino acids
Danio rerio	zebrafish	Deuterostoma	chordata	vertebrata	Gnathostomata	Actinopterygii	Cypriniformes	Tcf3	ENSDART00000020529.8	cDNA
Danio rerio	zebrafish	Deuterostoma	chordata	vertebrata	Gnathostomata	Actinopterygii	Cypriniformes	Tcf3	ENSDARP00000010044	amino acids
Danio rerio	zebrafish	Deuterostoma	chordata	vertebrata	Gnathostomata	Actinopterygii	Cypriniformes	Tcf3	ENSDART00000161610.1	cDNA
Danio rerio	zebrafish	Deuterostoma	chordata	vertebrata	Gnathostomata	Actinopterygii	Cypriniformes	Tcf3	ENSDARP00000135697	amino acids
Latimeria Chalumnae	coelacanth	Deuterostoma	chordata	vertebrata	Gnathostomata	Sarcopterygii	Coelacanthiformes	Tcf4	ENSLACT00000003947.1	cDNA
Latimeria Chalumnae	coelacanth	Deuterostoma	chordata	vertebrata	Gnathostomata	Sarcopterygii	Coelacanthiformes	Tcf4	ENSLACP00000003912	amino acids
Mus muscullus	mouse	Deuterostoma	chordata	vertebrata	Gnathostomata	mammalia	Rodentia	Tcf4	ENSMUST00000066717.11	cDNA
Mus muscullus	mouse	Deuterostoma	chordata	vertebrata	Gnathostomata	mammalia	Rodentia	Tcf4	ENSMUSP00000067318	amino acids
Xenopus tropicalis	western clawerd frog	Deuterostoma	chordata	vertebrata	Gnathostomata	Amphibia	Anura	Tcf4	ENSXETT00000041379.3	cDNA
Xenopus tropicalis	western clawerd frog	Deuterostoma	chordata	vertebrata	Gnathostomata	Amphibia	Anura	Tcf4	ENSXETP00000041379	amino acids
Ratus norvegicus	rat	Deuterostoma	chordata	vertebrata	Gnathostomata	mammalia	Rodentia	Tcf4	ENSRNOT00000081797.1	cDNA
Ratus norvegicus	rat	Deuterostoma	chordata	vertebrata	Gnathostomata	mammalia	Rodentia	Tcf4	ENSRNOP00000070021	amino acids
Homo sapiens	human	Deuterostoma	chordata	vertebrata	Gnathostomata	mammalia	primates	Tcf4	ENST00000616053.4	cDNA
Homo sapiens	human	Deuterostoma	chordata	vertebrata	Gnathostomata	mammalia	primates	Tcf4	ENSP00000478549	amino acids
Danio rerio	zebrafish	Deuterostoma	chordata	vertebrata	Gnathostomata	Actinopterygii	Cypriniformes	Tcf4	XM_021468942.1	cDNA
Danio rerio	zebrafish	Deuterostoma	chordata	vertebrata	Gnathostomata	Actinopterygii	Cypriniformes	Tcf4	XP_021324617.1	amino acids
