# Supplementary material for: The Concerted Action of E2-2 and HEB Is Critical for Early Lymphoid Specification
Source: Front Immunol. 2019 Mar 18;10:455. doi: 10.3389/fimmu.2019.00455 (PMC6433000; doi:10.3389/fimmu.2019.00455)
Supplement: Supplementary file 2 [file Table_2.xlsx]

## Sheet: Sheet1
Table S2. Sample information
Sequencing technique	Sample	# total reads sequenced	# Uniquely mapped reads	% total mapped reads	# Total tags in Homer tag directory	Estimated % unique reads (determined by FastQC)
RNA-seq	LMPP 1	78474122	57666084	73.4842	28954637	20.1
RNA-seq	LMPP2	61587944	49393474	80.1999	12961386	8.93
RNA-seq	Ly6D- CLP Ctrl 1	67092134	47867896	71.3465	22137734	17.66
RNA-seq	Ly6D- CLP Ctrl 2	67900690	54694430	80.5506	15560533	9.05
RNA-seq	Ly6D- CLP E2-2f/f VaviCre 1	70273668	51980430	73.9686	26748356	20.13
RNA-seq	Ly6D- CLP E2-2f/f VaviCre 2	73267277	54046439	73.7661	2.7573e+07	21.6
RNA-seq	Ly6D- CLP E2-2f/f HEBf/f VaviCre 1	103459008	81086647	78.3756	20882401	9.33
RNA-seq	Ly6D- CLP E2-2f/f HEBf/f VaviCre 2	66673635	53063718	79.5873	12081416	8.4
RNA-seq	Ly6D- CLP E2Af/f VaviCre 1	70608301	53050163	75.133	29483897	25.87
RNA-seq	Ly6D- CLP E2Af/f VaviCre 2	60063594	44282439	73.7259	20685345	18.87
RNA-seq	Ly6D+ CLP ctrl 1	71233393	47586551	66.8037	28242635	17.2
RNA-seq	Ly6D+ CLP ctrl 2	79551042	44705148	56.1968	1.66368e+07	8.86
ChIPseq	E2-2 1	22195908	14925488	67.2443	11238275	62.31
ChIPseq	E2-2 2	13099840	8736979	66.6953	5372518	52.19
ChIPseq	HEB 1	60830853	40975048	67.359	18939962	41.3
ChIPseq	HEB 2	63926137	43227466	67.621	15174492	32.83
ChIPseq	E2A 1	31563504	21818261	69.125	14010799	55.31
ChIPseq	E2A 2	35677704	20999033	58.8576	18599705	69.23
ChIPseq	Input	26541528	18113120	68.2445	18165927	80.08
