# Supplementary material for: The Concerted Action of E2-2 and HEB Is Critical for Early Lymphoid Specification
Source: Front Immunol. 2019 Mar 18;10:455. doi: 10.3389/fimmu.2019.00455 (PMC6433000; doi:10.3389/fimmu.2019.00455)
Supplement: Supplementary file 4 [file Data_Sheet_1.FASTA]

Supplemental data sheet 1. Aligned cDNA sequences.
>XM_012704662.1_PREDICTED:_Hydra_vulgaris_transcription_factor_4-like_(LOC100202254)_transcript_variant_X3_mRNA
-------------------------------------------------------------------------------------------------------------------------------------------------------------------------------------------------------------------------------------------------------------------------------------------------------------------------------------------------------------------------------------------------------------------------------------------------------------------------------------------------------------------------------------------------------------------------------------------------------------------------------------------------------------------------------------------------------------------------------------------------------------------------------------------------------------------------------------------------------------------------------------------------------------------------------------------------------------------------------------------------------------------------------------------------------------------------------------------------------------------------------------------------------------------------------------------------------------------------------------------------------------------------------------------------------------------------------------------------------------------------------------------------------------------------------------------------------------------------------------------------------------------------------------------------------------------------------------------------------------------------------------------------------------------------------------------------------------------------------------------------------------------------------------------------------------------------------------------------------------------------------------------------------------------------------------------------------------------------------------------------CATGTTGTGTTGACTTTAGAATATATCTTACAC----------CAGAGCAGTATCA--CCTACAGATAATGTAGAGAGCACAGAATGGCGTCGTTACAAGCAGCAACAGAAAAGCTCTGCTGCTCGCTCAGTTTATTCGCCA-ACTTC----TGAAGATATTATACCT-------GGTGATCCATCGC--TTCCTTATTCTTCACCTAAAGGTGGAATTTATGGCAATGACTATTATTTAGAACATGGTTCGCCTGATCCTTGGGGTCACCATATGACAAGCGTCAGACCAC--ATACCATGACAGGACCCTACTCAACGTTACCTCCAGAGTTTT-------------------ACTCAACAATGGAACTTAGTGATTCTCGTCTTCCTCCGTCGCTACCTCCAATGTCTTC-----ATTTAG----ACAGCACGGTTCATCTTCTT------------------------------------------------------------------------TAAATACATCCTCGAGCCAATTTGTTGCAACATCAAGTTATAACGACACACTTCCTCGTGGAAATGAATC-----CACTCATTGTACTTCTCAACC-TGGCGAA--TCGCTCGGTAAAGCGCTTGCTTCGATGTATTCA------AATGAAACGAACTCCACAGCAAGCTTTCCTTCGAACCCTTCTTCTCCTGTAGCCTCTCCACCTCCT--CTCATAAGTAATCGTAC---------------------------------------------------------------TAATGCCCCTTTGTCAACAAATACCAATCCTGCAT--C-ATTTGACAATATACAGCAAATGAATCG--GATGCAAG--AAACTTTGGATGACGCAATATGGGTATTAA--AAAATCACGCAGAAAGCTCTTTGACGCGTCCATACAT--------------------------------TCACACTCGTTATCCTCCTACTC------------------TTACGGACCAATTGCAAAATGCACCAATCGATTCACCAATTGATAATAGTATTAATTCACACATATCCACTCCTCAAAATTTGCTAGAAATAGGAAAAAAGAAAAATAAAGGTGAAAGTAAAGCTAAAAAGC--------------------------GACATAAGTTAGATGACTCTG--------ATATTATTGAAATGAGTGGTGATGACGATTCAGAGCC--TAAATACCTTCGAGAATCTGAGAGAAGACACGCTAATAATGCCAGGGAAAGAGTACGTGTTCGTGATATTAATGAAGCTTTTAAAGAGCTTGGGCGCATGTGCTCTCTACAT---TTAAAAAATGAAAATCCGCAAACTAAGTTAACTGTCTTGCATCAAGCTGTTACCATTATAAATTCACTCGAGTCTCAAGTACGAG---AGCGTAATCTAAATCCTAAAGCT---GCTTGCTTAAAAAGACGC---GGCGATGAGGAAAAACTAGGC---GACGATGTAAGTGATAAACGGATATCTTTAGGTGG-----TTTGATCGATAAAAGAAA--CCAGAGAAGGCCGCAACAATCTATAAATTATCAACAGAGTCCACTAGATGGTAGCG----GCATGATGCAAGACACTGGTATTTTTAGTCATTAAGTTCAAAGCGGGGAATGATTTGTAAATGTTAACACTGAATTGTTTCTAGATGGTCAATTGCATTGCCTTGGCCTTGGAAAGAAGTGTATATACTGATCTCGACAGACAATCATACGATTACTTCTTAAACGGTTCCTGCACTTTTTGTTTTTGTTTTTGCAGGTTAAAAAACATTT-AAACAAAATGAAGTTATCACCGTTAGCAGTTTCGATTGATGTTCTTTTTTTTTACAAAATTTTAATTTGTATATTTTATGAATGATATTTACTCATGTCGGGTTTTTTCCGACAATATTATCTTTAGTCATAGTAATGGTATTTAAAATATTTACAGGAGTTAAA------------------------------------------------------------------------------------------------------------------------------------------------------------------------------------------------------------------------------------------------------------------------------------------------------------------------------------------------------------------------------------------------------------------------------------------------------------------------------------------------------------------------------------------------------------------------------------------------------------------------------------------------------------------------------------------------------------------------------------------------------------------------------------------------------------------------------------------------------------------------------------------------------------------------------------------------------------------------------------------------------------------------------------------------------------------------------------------------------------------------------------------------------------------------------------------------------------------------------------------------------------------------------------------------------------------------------------------------------------------------------------------------------------------------------------------------------------------------------------------------------------------------------------------------------------------------------------------------------------------------------------------------------------------------------------------------------------------------------------------------------------------------------------------------------------------------------------------------------------------------------------------------------------------------------------------------------------------------------------------------------------------------------------------------------------------------------------------------------------------------------------------------------------------------------------------------------------------------------------------------------------------------------------------------------------------------------------------------------------------------------------------------------------------------------------------------------------------------------------------------------------------------------------------------------------------------------------------------------------------------------------------------------------------------------------------------------------------------------------------------------------------------------------------------------------------------------------------------------------------------------------------------------------------------------------------------------------------------------------------------------------------------------------------------------------------------------------------------------------------------------------------------------------------------------------------------------------------------------------------------------------------------------------------------------------------------------------------------------------------------------------------------------------------------------------------------------------------------------------------------------------------------------------------------------------------------------------------------------------------------------------------------------------------------------------------------------------------------------------------------------------------------------------------------------------------------------------------------------------------------------------------------------------------------------------------------------------------------------------------------------------------------------------------------------------------------------------------------------------------------------------------------------------------------------------------------------------------------------------------------------------------------------------------------------------------------------------------------------------------------------------------------------------------------------------------------------------------------------------------------------------------------------------------------------------------------------------------------------------------------------------------------------------------------------------------------------------------------------------------------------------------------------------------------------------------------------------------------------------------------------------------------------------------------------------------------------------------------------------------------------------------------------------------------------------------------------------------------------------------------------------------------------------------------------------------------------------------------------------------------------------------------------------------------------------------------------------------------------------------------------------------------------------------------------------------------------------------------------------------------------------------------------------------------------
>da-RB_cdna:protein_coding_Drosophila melanogaster
---------------------------------------------------------------------------------------------------------------------------------------------------------------------------------------------------------------------------------------------------------------------------------------------------------------------------------------------------------------------------------------------------------------------------------------------------------------------------------------------------------------------------------------------------------------------------------------------------------------------------------------------------------------------------------------------------------------------------------------------------------------------------------------------------------------------------------------------------------------CACGAAGAGAACAAAGATGGCGATCCCGAGCACACGAAAATTAAAACGAGCTGAATGATAAATAAAGAATTTTTTACCTATAGTTGAAATTCGCATAAGCGCAGTGAACTA--AAATAGTTAATAGAAGTGTCATGCATATTTGCAATGTGTAAACGAAGAGTTTATCGCAAAACGGTTTACTTTAGC--TGTGCATTTTGATATAATCCCAAAACACATAATCGTACTACTAGTTGAAGTCGACTGGACGACATTACAAAAAAAAAAGTTGGGTAAACTTATCAAACTGTTGTTGAAAACACAAGGATTCTCGGTATTAATACGAAAGAGATATGTATATGTAATACATACGCTGCTGGTGGCTCAACGTCAACACTCGCTGCAACAAAAGGAATTGCATACATAGAATTAACAGTGGATATTAGGATCTATT-----GCTGAAATGGCGACCAGTGACGATGAGCCGATGCACTTGTATGAGGTGTTCCAGAACTGCTTCAACAAGATAGCCAACAAGCAACCGACGGGGACGGTTGGAGCGGATCGCGGCGGTGGCGGTGGCTACCACTCGCCGTACGGCAGTCTGGGCGTGGAAAATGGCATGTACCCCAGTGACTTCAACTCGATGCACGATACCGTCAATGGCGGCAACAACCGATATGCCAACGCCTCGACCGTCGATCAGTATTTCGATTCAGCTGCCGCCGGCA-------GCGGAGGTGCATGGTGTCAGCCGCAGATGAGCAGCGCCAATAGCTACATGGGCCAATCGGCGTATCAGAATAGCGGCCCGCTCTCTGGCCACTCGATAGACCAGCAGCAGCAGCAGGTTCACCAGGCGGACGGACTCGGAATGGGCGGAGGTGGTGGTGGCGGCGTCGGTGCCGATGGTATG-CACTGCCCGGTGACCAC--GGGTCTGCCGCCGATTAGCTCTTTTCGTCCCACCTCCGGTGGAATTGGAGGACCTGGTGCCGGGCAGCAGGCACCAGTGAAC----GTTAATGTGAATCCCCCAGCCGTGTTCAATTCGCCGCAGGCCCACAACCATA------------ACCACACAGTACAAGCACAGCACAGTGCACTGTCCACGGCTGGACCGCTTGG-CCATCACTCGCTCAACCACACG-CCGCACGCACATTCCCACACACTCCCGCTCCCGCACGCCCTGCCCCATGGCCATACCCTTCCACACCCCCACCACAGTCAGCAG-AACAG----TCCTGCCGTGCAGAGTTCGGATGCGTTCAGTGGTGCCGGGGCCAGTGTGAAGGTGGCCGGAGCTGGTAATTCCTCGGCAGCGGCACTGCGGCAACAGATGTACATGCCGGCGGATCAAAGTATTAGTAGTTTCGGCTCGA--ACCCCTCCACGCCCGTCAAC------TCGCCTCCGCCGCTGAC--------CCAGTCGGTGGTTGGTGGCGGCGGCGAGCCGTCCGTGTCTGGCGGCTCTGGATGGGGTCATTCGGTGCTAAATGGCGGACC-CAGCTCGAGCTACGCCAGCGAAATGGTTCCTGTGTCCAGCT--------------------------TGCACACCATGGCCTCGGTGTTCCAGGGCGTTCGCATGGAGGAGCGACT-----------GGACGACGCTCTGAATGTGCTGCGGAATCACTGCGAGC--CCGAGATGCTGGCCGGTGTCAA-TCAGTCGCTGGCCTCGATCGACAACATTGATGCGTTGACCTCGTTTGTGCCCAACTCACCGTCGCATCTGGGTAGCGGTGGGAACTCGGGC--TCGGTCAGCAACACGTCCAATGCAGCACTTGTGCACGAGGTTC-------------------------------------------------------TGGCCTTGGGCGCCGCTGCTGCTGCCGGCACATCCGGCCAATC-GGTAGGCGGGGCAGGA------AGCCT--GGCCAGTTTGAAACTCGATCGCAGTGCGTCCACGTCCTTGCCTAAGC-AAACGAAAAAGCGGAAAGAGCACACAGCCAT-----------------------------------------TAGCAATTCGGTTC----------------CGGCGGGCGTGTCCACCACCTCGAGTCTGACCAGCCTTGACATTTCGGACACGAAGCCGACCAGCTCCATTGAATCGTCGAATTCGGGACTGCAGCAGCATTCGCAGGGAAAGGGAACGAAAAGACCGAGACG-----------------------------CTACTGCTC-------------------CTCGGCGGACGAGGATGATGACGCCGAGCCGGCAGT--GAAGGCCATTCGCGAAAAGGAGCGGCGGCAGGCAAATAATGCGCGCGAACGTATCCGCATTCGGGATATTAACGAGGCGCTCAAGGAGCTGGGCCGCATGTGCATGACGCAC---CTGAAGTCCGACAAGCCGCAGACGAAGCTGGGCATCCTGAATATGGCCGTCGAGGTGATCATGACGCTGGAGCAGCAGGTGCGCG---AGCGCAACCTGAATCCGAAGGCG---GCGTGCCTGAAGCGGCGC---GAGGAGGAGAAGGCCGAGGATGGTCCCAAGCTAAGTGCCCAGCATCACATGATACCGCA-----GCCGCAGCAGGTGGGCGGCACGCCCGGCAGCAGCTATCATA-GCCAGCCAGCGCAACTGGTGCCGCCATCATCGCAGACCATCAGCACCATGACCATATCCCTACCCGTCAACCAGGCCAACAACGGCCTGCCACCCCACTTGCAGCAGCAGCAGCAGCAACAATCACAGCTCGGACACGCCCAGCTTCCGCAATAGCATGCACCACCCAGGAACCCCTTCTGGAAATCGTCGTCGTCCCTCTCTTCCATAAAAACCGAATGTATTGAAGGCTCCGCGGCCAAGTACTCAGATAACTTGGAACTGGAGAATCAGGTTTTAAGCAATATGTTCTGGCGTTGTCGTCCTCCCAAATTGCAACCACAACCCCTACAAAATGTACAACACTTTTAACACACAACAAAACTAAATGAGAAGAAAACAACACACACAAACACACCACACAACAAACAAAACAAAAACAAAAAAAGATGAAAAAAAAACGAAAACAAACGCCCAAATGATTGCCAATCCACACACAGAATTGCTCTTTTTAAAACGATTGTATATAGCTGTTCCATTACGTTTAACCTGGGAAGATCTTTTTCGTTTTTTAGAATGTTTGATTTTAATAATTATTTGTTTTATTTTGTGCGATATCACCGTAGCCATATTTTTTATATACAATTACATGCATACATAACGACATAATTAAGTGAAAATAGTTTTATAATAAAAAAAAACACAACACATAGACTTACTTCTATATATTCCCGAGAGCTAAGGAATAAATATGTCCATATTAATATTTTATATTGCGTTACAATGTTCTTCTTATGTGATTACAGAGAATATTTGCACATTGCTGCGGTAACCACGGAATTAATCGTTATCTAAGATTAGCTGGTAATTGTTGTAGTATCTTAAGGCTTCAAAGAGACACGTTCACGTGTTGTATCATTTAATTAATTATATACATAATTTCGCGCTAGGGTAGGGCAATCGGAATTAAGCGAGTGATGCCATTATAATCTTAACTGAAATTGCAGAGTGAAGCCAATTTGATTTCCCCGAATGTGTGTTTTATTTAACAGTGACAACGCAGCAGAATCGTTAAGCCACTGAATTCTTATATAATGCATAAAACTTTCTCGATGGTTTTCAGTCGAACTTTTACCGATCATTTCTTAGCTTTCGTATGTGTTTTACACCGCTTACGTACTTCATTGAAACAATTTACCTGTACAATCTTT------------------------------------------------------------------------------------------------------------------------------------------------------------------------------------------------------------------------------------------------------------------------------------------------------------------------------------------------------------------------------------------------------------------------------------------------------------------------------------------------------------------------------------------------------------------------------------------------------------------------------------------------------------------------------------------------------------------------------------------------------------------------------------------------------------------------------------------------------------------------------------------------------------------------------------------------------------------------------------------------------------------------------------------------------------------------------------------------------------------------------------------------------------------------------------------------------------------------------------------------------------------------------------------------------------------------------------------------------------------------------------------------------------------------------------------------------------------------------------------------------------------------------------------------------------------------------------------------------------------------------------------------------------------------------------------------------------------------------------------------------------------------------------------------------------------------------------------------------------------------------------------------------------------------------------------------------------------------------------------------------------------------------------------------------------------------------------------------------------------------------------------------------------------------------------------------------------------------------------------------------------------------------------------------------------------------------------------------------------------------------------------------------------------------------------------------------------------------------------------------------------------------------------------------------------------------------------------------------------------------------------------------------------------------------------------------------------------------------------------------------------------------------------------------------------------------------------------------------------------------------------------------------------------------------------------------------------------------------------------------------------------------------------------------------------------------------------------------------------------------------------------------------------------------------------------------------------------------------------------------------------------------------------------------------------------------------------------------------------------------------------------------------------------------------------------------------------------------------------------------------------------------------------------------------------------------------------------------------------------------------------------------------------------------------------------------------------------------------------------------------------------------------------------------------------------------------------------------------------------------------------------------------------------------------------------------------------------------------------------------------------------------------------------------------------------------------------------------------------------------------------------------------------------------------------------------------------------------------------------------------------------------------------------------------------------------------------------------------------------------------------------------------------------------------------------------------------------------------------------------------------------------------------------------------------------------------------------------------------------------------------------------------------------------------------------------------------------------------------------------
>M05B5.5a_cdna:protein_coding_Caenorhabidtis elegans
----------------------------------------------------------------------------------------------------------------------------------------------------------------------------------------------------------------------------------------------------------------------------------------------------------------------------------------------------------------------------------------------------------------------------------------------------------------------------------------------------------------------------------------------------------------------------------------------------------------------------------------------------------------------------------------------------------------------------------------------------------------------------------------------------------------------------------------------------------------------------------------------------------------------------------------------------------------------------------------------------------------------------------------------------------------------------------------------------------------------------------------------------------------------------------------------------------------------------------------------------------------------------------------------------------------------------------------------------------------------------------------------------------------------------------------------------------------------------------------------------------------------------------------------------------------------------------------------------------------------------------------------------------------------------------------------------------------------------------------------------------------------------------------------------------------------------------------------------------------------------------------------------------------------------------------------------------------------------------------------------------------------------------------------------------------------------------------------------AGAACCTCAATGGCGGATCCAAATAGCCAACTTACGTCAGCCACAACTGTTGCAACTGCCGCCATTGCTCAACCACAGGTTATGCTTCCAAATGCATATGATTATCCTTATAATATTGATCCGACAACGATTCAGATGCC------------TGATTATTGGAGTGGATACCATCTCAACCCGTATCCTCCGA--TGCAAACAACGGATATTGATTATTCATCAGCCTTCCTTCCAAC---------------ACATCCACCAACTGAAACCCCTGCTTCCGTAGCTGCTCCAACTT----CTGCAACATCTGATATTAAGCCAATT-CATGCAACATCATCCACTTCAACG--------------------------------------------------------------------ACGGCTCCATCTACTGCTCCAGCT---------CCAACTTCAACTACTGATGTGCTTGAGTTAAAGCCAACAA--CAGCTCCAGCCACGAATTCTGC-AGAAACATCAGCGATTGTT-GCTCCACAGCCTCTTACTA----------ATCTTACCGCACCAATTGACGCAATGTCATCAATGTATACATGGCCACAAACATATCCAGGTTACCTTCCACCTTCAGAAGATAA----------------------------------------------------------CAAAGCAAGTGAAGCTGT-------TAATCCATACATCTCAA-TCCCTCCAACATATAC-------ATTT--GGTGCTGATCCATCAGTTGCCGACTTCTCATCGTATCAGCAGCAACTTGCTGGA-CAGCCGAATGGTCTTGGTGGAGAT-----------------------------------ACCAACTTGGTTGACTAC--------------------AATCATCAATTCCCACCAGCCGGTATGAGCCCACACTTTGATCCAAATGGATATCCAGGAATGACCGGAATGCCACCAGGATCAAGTGCATCATCTGTTCGAAATGATAAGTCTGCATCAAGAGCAACGAGCCGTCGTCGGGTACAAGGCCCTCCATCTTCTGGAATTCCAACT-----------CGCCATTCATCGTCTTCAAGGCTTTCTGATAATGAATCAATGAGTGATGACAAAGATACGGATAGGAGATCACAGAATAATGCTCGAGAAAGAGTACGAGTTCGTGACATCAATTCGGCATTCAAAGAGCTCGGACGAATGTGCACACAGCACAATCAGAATACAGAACGGAATCAAACAAAATTGGGAATTCTACACAATGCAGTATCTGTGATTACACAATTGGAAGAACAGGTTCGTC---AACGAAATATGAATCCAAAAGTGATGGCTGGAATGAAAAGGAAACCTGATGATGATAAAATGAAGATGCTTGATGACAATGCACCATCCGCGCAGTTTGGACATCC-----ACGGTTTTAAATTTAAAAATTGACTTTTTAAGCATTTCAAACTATCATTCCCAATCTTCTCCCAATCATCCATACGGCTAAAACTCTCTAGCATATTG--TTTTTTTGTTCAAACTATTCAAATGTTCCCCTTCATCTCCCTCCGGATTGGAGGTCCTGTGATTTCTCAACTTCAATCAGTTTTCAGTTTTAAAAATTTTAAACTTTATTACAAGATCATCACAATTT--TCTGTATGTTTTTAATTTATTTTCTCCTCTAAATTTAAATCAATCAATAGCTAATTCTAATATTTCAAGTATTAAAATTAACTTTCATATTATTCATTCATTCAATCAACTTCTTCCAACTTGTCTTATTTTTTGTGTGTGTGTATGTGATAAACCATAGCTAATTAGTATCTACT---------------------------------------------------------------------------------------------------------------------------------------------------------------------------------------------------------------------------------------------------------------------------------------------------------------------------------------------------------------------------------------------------------------------------------------------------------------------------------------------------------------------------------------------------------------------------------------------------------------------------------------------------------------------------------------------------------------------------------------------------------------------------------------------------------------------------------------------------------------------------------------------------------------------------------------------------------------------------------------------------------------------------------------------------------------------------------------------------------------------------------------------------------------------------------------------------------------------------------------------------------------------------------------------------------------------------------------------------------------------------------------------------------------------------------------------------------------------------------------------------------------------------------------------------------------------------------------------------------------------------------------------------------------------------------------------------------------------------------------------------------------------------------------------------------------------------------------------------------------------------------------------------------------------------------------------------------------------------------------------------------------------------------------------------------------------------------------------------------------------------------------------------------------------------------------------------------------------------------------------------------------------------------------------------------------------------------------------------------------------------------------------------------------------------------------------------------------------------------------------------------------------------------------------------------------------------------------------------------------------------------------------------------------------------------------------------------------------------------------------------------------------------------------------------------------------------------------------------------------------------------------------------------------------------------------------------------------------------------------------------------------------------------------------------------------------------------------------------------------------------------------------------------------------------------------------------------------------------------------------------------------------------------------------------------------------------------------------------------------------------------------------------------------------------------------------------------------------------------------------------------------------------------------------------------------------------------------------------------------------------------------------------------------------------------------------------------------------------------------------------------------------------------------------------------------------------------------------------------------------------------------------------------------------------------------------------------------------------------------------------------------------------------------------------------------------------------------------------------------------------------------------------------------------------------------------------------------------------------------------------------------------------------------------------------------------------------------------------------------------------------------------------------------------------------------------------------------------------------------------------------------------------------------------------------------------------------------------------------------------------------------------------------------------------------------------------------------------------------------------------------------------------------------------------------------------------------------------------------------------------------------------------------------------------------------------------------------------------------------------------------------------------------------------------------------------------------------------------------------------------------------------------------------------------------------------------------------------------------------------------------------------------------------------------------------------------------------------------------------------------------------------------------------------------------------------------------------------------------------------------------------------------------------------------------------------------------------------------------
>XM_003372696.1_Trichinella_spiralis_putative_helix-loop-helix_DNA-binding_domain_protein_(Tsp_11731)_mRNA_complete_cds
----------------------------------------------------------------------------------------------------------------------------------------------------------------------------------------------------------------------------------------------------------------------------------------------------------------------------------------------------------------------------------------------------------------------------------------------------------------------------------------------------------------------------------------------------------------------------------------------------------------------------------------------------------------------------------------------------------------------------------------------------------------------------------------------------------------------------------------------------------------------------------------------------------------------------------------------------------------------------------------------------------------------------------------------------------------------------------------------------------------------------------------------------------------------------------------------------------------------------------------------------------------------------------------------------------------------------------------------------------------------------------------------------------------------------------------------------------------------------------------------------------------------------------------------------------------------------------------------------------------------------------------------------------------------------------------------------------------------------------------------------------------------------------------------------------------------------------------------------------------------------------------------------------------------------------------------------------------------------------------------------------------------------------------------------------------------------------------------------------------------------------------------------------------------------------------------------------------------------------------------------------------------------------------------------------------------------------------------------------------------------------------------------------------------------------------------------------------------------------------------------------------------------------------------ATGGGCAATTTTTCACTTTTTTCTA---TTAAAAAATATATTCAAATTAATTTATATCATATTTTTC--TTTTTCTCTCTTTGTCTTTCTT-TACATTT--CAGATTTAT--TCTGATCAGTTGTCTACGGGAGAATTAAGCTCTTGG-GTAGCCGCAGATGCCGGACAGCAAATTTTGCCCGGTACAGCAGCTGACACACTTGGCTATCGAAATTTGAACGTCTATCCTTCT--------------------------------------------------TCACTGAGCAAACAATCGCT--AGAAGAAAGCGGCTCACTGAT-CGACAGTCGTATCAGT------AGTCC--GTCC------AATGTGTTCAATGGCTTACACGGGCACACCCCAGATTTGAATA----GTTCAAATGCGAGTTCCGATTT------------------------------------GCCGTCCGGCGTGTCGGCTGCTTC-----------TGCCACTGCTGGTAGTGGCGCTGCTGCTGCTGCTGCTGCTGCTGGTAGTGGCGATATTCATTCGGATATTAACGACTTGAGGGCAATGGGCGCTTGTTCAACGGCCGGTCCGTTGTCCAGTATGTCCATTGGTCAG-------CCTCGATCGTCCAGCGTCGGTGGAGGCAAAAAGCGAAATCGTTGCGTGCAAAATGAAACGGATGACGCGATTGGAGGCGAAGA--CAAAGAACGACGTGAACGCGACCGCCGTAGCGCCAACAACGCCAGGGAAAGAATAAGGGTCCGTGACATTAATGAAGCTTTCAAAGAATTGGGTCGCATGTGTTCCATACAT---CTCAATTCGGAAAAGGTGCAGACCAAATTGGGCATTCTACACCAGGCAGTTTCCGTTATCACTTCTCTTGAACAGCAGGTACGTG---AACGAAATTTGAATCCAAAAGCA---GCTCATTTGAAACGACGA---GAAGAAGAAAAATTAAATGGTTCCGATGTAAAAATGGCGCCGCACGTCAACGTTCAACA-----CATGACCAATACCGCTGTTCCAGGACACATGG-ATGCGATGCGTTTGCTTTCATCTGTTCCTGTTTCAGCTACGGGAAGTGGCTTTGCTGAAACGACACATTTGACTAGCTGATGATGTATTATTATTATTATAATTATTATTATTATTTGCGTTTTTTGCT-------------------------------------------------------------------------------------------------------------------------------------------------------------------------------------------------------------------------------------------------------------------------------------------------------------------------------------------------------------------------------------------------------------------------------------------------------------------------------------------------------------------------------------------------------------------------------------------------------------------------------------------------------------------------------------------------------------------------------------------------------------------------------------------------------------------------------------------------------------------------------------------------------------------------------------------------------------------------------------------------------------------------------------------------------------------------------------------------------------------------------------------------------------------------------------------------------------------------------------------------------------------------------------------------------------------------------------------------------------------------------------------------------------------------------------------------------------------------------------------------------------------------------------------------------------------------------------------------------------------------------------------------------------------------------------------------------------------------------------------------------------------------------------------------------------------------------------------------------------------------------------------------------------------------------------------------------------------------------------------------------------------------------------------------------------------------------------------------------------------------------------------------------------------------------------------------------------------------------------------------------------------------------------------------------------------------------------------------------------------------------------------------------------------------------------------------------------------------------------------------------------------------------------------------------------------------------------------------------------------------------------------------------------------------------------------------------------------------------------------------------------------------------------------------------------------------------------------------------------------------------------------------------------------------------------------------------------------------------------------------------------------------------------------------------------------------------------------------------------------------------------------------------------------------------------------------------------------------------------------------------------------------------------------------------------------------------------------------------------------------------------------------------------------------------------------------------------------------------------------------------------------------------------------------------------------------------------------------------------------------------------------------------------------------------------------------------------------------------------------------------------------------------------------------------------------------------------------------------------------------------------------------------------------------------------------------------------------------------------------------------------------------------------------------------------------------------------------------------------------------------------------------------------------------------------------------------------------------------------------------------------------------------------------------------------------------------------------------------------------------------------------------------------------------------------------------------------------------------------------------------------------------------------------------------------------------------------------------------------------------------------------------------------------------------------------------------------------------------------------------------------------------------------------------------------------------------------------------------------------------------------------------------------------------------------------------------------------------------------------------------------------------------------------------------------------------------------------------------------------------------------------------------------------------------------------------------------------------------------------------------------------------------------------------------------------------------------------------------------------------------------------------------------------------------------------------------------------------------------------------------------------------------------------------------------------------------------------------------------------------------------------------------------------------------------------------------------------------------------------------------------------------------------------------------------------------------------------------------------
>XM_014914008.1_PREDICTED:_Octopus_bimaculoides_transcription_factor_12-like_(LOC106868645)_transcript_variant_X1_mRNA
-----------------------------------------------------------------------------------------------------------------------------------------------------------------------------------------------------------------------------------------------------------------------------------------------------------------------------------------------------------------------------------------------------------------------------------------------------------------------------------------------------------------------------------------------------------------------------------------------------------------------------------GGCCGAGGAACGGAACGTTGCTATGTGTTCTGCCGCTTAGAAAAATGAGTTACGTTGGAAGATATTATTATTGATTTGTTTTCTTGATAATACAGCAATCGGATTAAAATTTCCCAAATTAATTAAAGGATACATTAATTTGCTTACTGAGAATATGTATATTTATTTACTGGAGAAAATTAAATCCAAAACGGAATAACGCTTGCGCGTAACGATACTGTGTATGCTAAGAGTTGAGTAATTTGTCTACTACAAAGAGAATTGAATATGTCTGACGGCGTGTTTTAATTAAAAGTACATTTTATGGACTAATAGTGTTTTA-ACTTCTTCTGAAGTTATTAAAAAAAATTTCCCAAACCTATATCTCGCATAGAGTTATGCTATATATTGATACTCTTGCTGCCGGCTGCCAATCTTGGGATAGTCTGAACGAAAGGATTTCTGAATGAGTACCAAAGAGATGGAAGGGCAAGGAGCATCTCATTCCAGACCTGGACAGTTTACTCTTGGTGACAGAATGAATATTGCTACAGATAAAGAACTTAGTGATTTACTTGATTTTAGTGCAC-------TTCCACTCAGCAGACCAGGCAGTCATATTTCACAGATGTTCTCGCCGCCAGTTGCTGGTCAAGGAATCAAAAATGGA-----ACCACAAATATGGACTCTATGTATTCTGGAGGATATAAAGCAGGCCTAGATGATGCAAATTGGAGTAACAATGGACAAGGCTCTAGTTATGATTCAAGGCTTTATGATAACCAAACATACAATGGACAGGCAAATGAAAACATGCACTCGTTTATGAATAATGATATGTCTCTCCTTAGCAAAAATACCGATATTCCCTATAATCGCTCAGGATACTCATCAAGGGATAACTCAGTACCATCTCAGGGCTTGTTGGGTAATAGTATGCCCATGTCTCCAGATTCATTGTCTCCAGTAGCCAAACCAGGTTCTCCATACTATGGTTTTAACAGTAAAAGAACATTAGAAGAACCTTTACGTGGTGCAAGAGCAGGAAAATACACACCTCCCAATCCTAATTCACAAAAACGAAGGAAAAGTGGTTCAGTTTACTCACCTAGCCCAGATGAGTACCGTCAAGATTCACCGCAGTATCCGTCTCCAAAACCAAGTATCTATGAGTCCTATATGTACGATAATCCACATAGTTCTAGCGACCCATGGTCTCAAAATAATGGCCTTCCTACAT--CCTCATACACTTCATCAGTTCTACACAATAGTAGCTCCCATCATTATAGTCAGCCATCAACTTACAGTGGCATGCATCATACCCATGACATGGGTTACCATACTGTTTCCCCAAATCATGAAGCTATGCTATCATCAGGTCTTCCTCCTATGTCAACATTTCGCAGTAGTAGCAACACGC----TACCTACTGTGCCTCCTGTGTCATCATCCACATTTTCCAACACTTCACCTACAGTGAATGGCTCTGATATTATGCAGGCCTCTCGTAATCAAGGAACTACACAAACAGGAGACACATTAGGAAAAGCATTAGCCTC------------TATCTACTCCACAGAACATACTAACAGCAGTTATGGCTCGA--ACCCTTCCACTCCAGTATCA------TCACCTCCTCCTAT---------------------GTCAGGCCCAACTAGTCACTGGCAGCGACCAAGCACTCAGA---GCAGCACTACCTCG----CCACATTTT-GACAACCATCTTCATTCATTACTACGCTATAGCAGGGGAGAA---------------------------------AACAAGAACATTCAGAAGCAAAGTAGGATGGAAGAACGTTT-----------AGATGATGCCATATTGGTTCTACGCAACCATGCCGAAG--GTCAACCAGCTCCCGGTATGAT-TCCAGGT--TTGACAGGAGGTCCAAGCAGCATAATGCAACCA--------CCGCCACATTCCAATGGG-ACATCAGCTGGAATACCAGGTGGGCCAAATGCCAATATACCTTCTTACCAAAGCCTCTCAATGGC-------------------------------------------------------------TGTGGCAGCTGCTGC------ACACATGGATTCCCATATGGGAAGTCATTCTTCGCTAGA-GGGTAGAGGACA------AGGTGGTTTATCAGCTGTCCCAGATCAGAAACCATTTGATGCATCATCTGGTAATCAGTCCTCAGAG--------------------------------------------GGGCCAACGATT------------------AAAGTTGAAAAATCTGACAAAATGCAGTCCGACACAGAAGCTTCAAAAAGTGATAGC----------ATTACATTGGAAAAAAATAGCTCACCTGGGAACTCAAATGCACCCCCTTCAAAACGAGCTAGAAAC--------------------------AAGTTGTTTCCGGAAAATCCT-------GACGTCAGTGATGGCGATGAAGATGATTCACCCGAAGC--TAAAGCTGAACGAGAAAGATTACGCAGACAAGCAAATAATGCACGTGAAAGGGTTCGAGTACGAGATATTAATGAAGCATTTAAGGAGCTGGGTCGTATGTGCTCCTTACAC---CTATCAAATGACAAACAACAGACTAAATTACTGATCTTACAGCAGGCAGTCACCCTGATCACAAGCTTAGAGCAGCAAGTACGAG---AAAGGAATCTTAATCCCAAAGCA---GCCTGTTTGAAGCGCAGG---GAAGAAGAGAAGACTGAGGAGCTTCCTGGGCGGGCTTTGAGTGCTGATGAGATAGCCCAGCAGGCTGCTCTGGCAGGTAGCACGGCGTTGATTCGCAGAAGTCAGCAACAACGAAGTGGTAGCCGATCTGGCAACTCGGGAGGCTATGGTGGCAGTTATGCAGCTGGACAGGAAAATAGTCCTCTTGGATTTCAAGACACTGATATGACTGATAGCATGGGTTCTGTGGGTTCCAGTAGCTTGGGTTCCCCTGATCCAACAAACGGCAACATTATTCGAGCTGGCCAAGGCTCATCAGTCAACACACATTTACTCAGCTCAATTATCTCTCAGGCTGCTGCTAGTTACCAAGGAT--CTACTGCTCCTTAGTATTTCCACACTTTTTTTTTTTTTTTTTTTAATACTACCGGACTACATTCAGTGTTTTGAAATCTATTTCTATAAATAGATGGCAACAATTACATTATTGTTTTTTT-------------------------------------------------------------------------------------------------------------------------------------------------------------------------------------------------------------------------------------------------------------------------------------------------------------------------------------------------------------------------------------------------------------------------------------------------------------------------------------------------------------------------------------------------------------------------------------------------------------------------------------------------------------------------------------------------------------------------------------------------------------------------------------------------------------------------------------------------------------------------------------------------------------------------------------------------------------------------------------------------------------------------------------------------------------------------------------------------------------------------------------------------------------------------------------------------------------------------------------------------------------------------------------------------------------------------------------------------------------------------------------------------------------------------------------------------------------------------------------------------------------------------------------------------------------------------------------------------------------------------------------------------------------------------------------------------------------------------------------------------------------------------------------------------------------------------------------------------------------------------------------------------------------------------------------------------------------------------------------------------------------------------------------------------------------------------------------------------------------------------------------------------------------------------------------------------------------------------------------------------------------------------------------------------------------------------------------------------------------------------------------------------------------------------------------------------------------------------------------------------------------------------------------------------------------------------------------------------------------------------------------------------------------------------------------------------------------------------------------------------------------------------------------------------------------------------------------------------------------------------------------------------------------------------------------------------------------------------------------------------------------------------------------------------------------------------------------------------------------------------------------------------------------------------------------------------------------------------------------------------------------------------------------------------------------------------------------------------------------------------------------------------------------------------------------------------------------------------------------------------------------------------------------------------------------------------------------------------------------------------------------------------------------------------------------------------------------------------------------------------------------------------------------------------------------------------------------------------------------------------------------------------------------------------------------------------------------------------------------------------------------------------------------------------------------------------------------------------------------------------------------------------------------------------------------------------------------------------------------------------------------------------------------------------------------------------------------------------------------------------------------------------------------------------------------------------------------------------------------------------------------------------------------------------------------------------------------------------------------------------------------------------------------------------------------------------------------------------------------------------------------------------------------------------------------------------------------------------------------------------------------------------------------------------------------------------------------------------------------------------------------------------------------------------------------------------------------------------------------------------------------------------------------------------------------------------------------------------------------------------------------------------------------------------------------------------------------------------------------------------------------------------------------------------------------------------------------------------------------------------------------------------------------------------------------------------------------------------
>e12/e47-201_cdna:protein_codingCiona Intestinalis
------------------------------------------------------------------------------------------------------------------------------------------------------------------------------------------------------------------------------------------------------------------------------------------------------------------------------------------------------------------------------------------------------------------------------------------------------------------------------------------------------------------------------------------------------------------------------------------------------------------------------------------------------------------------------------------------------------------------------------------------------------------------------------------------------------------------------------------------------------------------------------------------------------------------------------------------------------------------------------------------------------------------------------------------------------------------------------------------------------------------------------------------------------------------------------------------------------------------------------------------------------------------------------------------------------------------------------------------------------------------------------------------------------------------------------------------------------------------------------------------------------------------------------------------------------------------------ATGTTTTCATCAAAAAGTTCTTCAATATCTGGAATAGAAAATAGCAATCATGGAAATGTCTACAG------------------TAGCAAATCATATGCGGAATCAACAGGTTGGTCTGCACCCACTGATCCACCAA-GAGAAAGCTACAGCTCACCCACAA-ATTACCCGAA---CACTGTAACAAACACGGCTGCTCGAAGTCC---TAACGTGGTGGTTGGACAACCAGGT--GGACCAAGTGGGAAACCACCGATGACCCCAGGACCATACGGTTATCCACGTGAGCAAAGCGT-GATGTTGAATTTACATCGA-------CCAAATAGTTCAT---------------CACCAAATAGTAGCAACAACA------------ATAACAACCCATACCCGAACAAACGAAGACAACCCGAAGTCCATGCACCTG-------GGAAGAGACGACGCGGA-CCTTACTCACCAACTCAAAGTGAGGATTATCATTCATACCAAG--CACCAATTACCCCAGGTGATCCAATGCATGGTTCAGGGG-ACTGG------TCATCACCAGGTTA------TACTGGGACCATGGGTCAGTATGGACAATGCCATCCAGCGGAAAGAATGCAGGACTACAGACCAGAC----------AGTTCACCTCATATGGGTAGTTGCCAACAAACTGGAATGCA--TGGTTCCTATCCTAATCTTACA----TCACCATACGGAATAA--------------ACGAGATCTACCAGAACAACTCTGGGTTTCAAGCAAGCCCTGCAGCCACACCTTCACCTATGCTTGGTAATAAC---CAATGGAGACAACATCCGGTCGAATC--------------------------------------------------------------CTTTCCCAATCAACACAACACACCATCTCAAAGT---TTGGATGATGTGGTTGCAGTGCTTGGTGACCATGCAGG----TATACATAACGAAATGCATCGT-CAACA------AGTTGGCTACCCACCCCACACCCCAATAACGTGGGGCTCGCAGAATGGATCTGACGTGGCCGGGTACTCGAGGATGGCTCATTCAAACACACCATTGATCAGC--CCAACCAACTCCACAAAC-----------------------------------------------------------ATGTCTGGCAACACTGCT---AACTATCCCCTCTCACAACC-ACCTGCCTCACACCAAACCA---GGCA--GATA------TTTTCACCAACTGGCACCAGTAATGTTCAACCCGCATCAATCAACTCGGACAACACAAGTAACAGCGGT------------------------------------GCAAGCAGCATTGATGATAATATACTCAACATAAAGAAAGAGAAAGATTCTGCTGATTTAAAAGTGAAGACCAACTCGCGAGCTGCAAAAACAAAAGCGAGATCTGCAAGCAGCAAATCCATGGAGGACAAAGTAGATGATGATGATGAGAGCAAAGAGGAGCGGGATT-------------------------TACGGAGAAGTAGCATA------------GGATCCAAAGATAATGACGAGGACTTGACCGCGGAGGA--GAGGGAGAAGAGAGAGAAAGATCGGAGGATGGCAAACAACGCACGAGAACGTCTCAGAGTCCGAGATATAAATGAAGCATTTAAAGAACTTGGACACATGGTTCAAATACAC---ATGAATCAAGATAAACCACAAACGAAACTCACCATTCTCCATCACGCTGTACAAGTTATTCTTGGTTTAGAACATGAAGTTAGAG---AGAGAAATTTGAATCCTAAAGCA---GCTTGTTTGAAACGAAGA---GATGAAGAGAAAGCAGCCACTTCATCCATGCAACAACAACCAGCAGTTGATGAAGGAAG-----ACTTTCCAACACCATTCAT-GCACAGCCAAGC-AAACGATCACGCAGTGGTAGTGGGGTTACAGCCCC---TGTTG----CTCCAGGTTACCCTGGTGCTTCAACCCATCCGAACTACCATCAGAACCCACACAACCAAGGTGACCCAAACTCAATACCCCAACACCCATA------TGGCATCAAACACTATGGACCACATCCAGGTGAAATGATGACATCAGA---AAGTATGTCAAGCTTCAACGAGCACGGTTACGTAAGTCCTGACGTCATGGGTATGGACCCCGG-TGTGCAGCTCGACACTCCTTTCTCAACGGG------TCACCCTTAA-----------------------------------------------------------------------------------------------------------------------------------------------------------------------------------------------------------------------------------------------------------------------------------------------------------------------------------------------------------------------------------------------------------------------------------------------------------------------------------------------------------------------------------------------------------------------------------------------------------------------------------------------------------------------------------------------------------------------------------------------------------------------------------------------------------------------------------------------------------------------------------------------------------------------------------------------------------------------------------------------------------------------------------------------------------------------------------------------------------------------------------------------------------------------------------------------------------------------------------------------------------------------------------------------------------------------------------------------------------------------------------------------------------------------------------------------------------------------------------------------------------------------------------------------------------------------------------------------------------------------------------------------------------------------------------------------------------------------------------------------------------------------------------------------------------------------------------------------------------------------------------------------------------------------------------------------------------------------------------------------------------------------------------------------------------------------------------------------------------------------------------------------------------------------------------------------------------------------------------------------------------------------------------------------------------------------------------------------------------------------------------------------------------------------------------------------------------------------------------------------------------------------------------------------------------------------------------------------------------------------------------------------------------------------------------------------------------------------------------------------------------------------------------------------------------------------------------------------------------------------------------------------------------------------------------------------------------------------------------------------------------------------------------------------------------------------------------------------------------------------------------------------------------------------------------------------------------------------------------------------------------------------------------------------------------------------------------------------------------------------------------------------------------------------------------------------------------------------------------------------------------------------------------------------------------------------------------------------------------------------------------------------------------------------------------------------------------------------------------------------------------------------------------------------------------------------------------------------------------------------------------------------------------------------------------------------------------------------------------------------------------------------------------------------------------------------------------------------------------------------------------------------------------------------------------------------------------------------------------------------------------------------------------------------------------------------------------------------------------------------------------------------------------------------------------------------------------------------------------------------------------------------------------------------------------------------------------------------------------------------------------------------------------------------------------------------------------------------------------------------------------------------------------------------------------------------------------------------------------------------------------------------------------------------------------------------------------------------------------------------------------------------------------------------------------------------------------------------------------------------------------------------------------------------------------------------------------------------------------------------------------------------------------------------------------------------------------------------------------------------------------------------------------------------------------------------------------------------------------------------------------------------------------------------------------------------------------------------------------------------------------------------------------------------------
>ENSCSAVT00000020153_cdna:protein_codingCiona Savigny
--------------------------------------------------------------------------------------------------------------------------------------------------------------------------------------------------------------------------------------------------------------------------------------------------------------------------------------------------------------------------------------------------------------------------------------------------------------------------------------------------------------------------------------------------------------------------------------------------------------------------------------------------------------------------------------------------------------------------------------------------------------------------------------------------------------------------------------------------------------------------------------------------------------------------------------------------------------------------------------------------------------------------------------------------------------------------------------------------------------------------------------------------------------------------------------------------------------------------------------------------------------------------------------------------------------------------------------------------------------------------------------------------------------------------------------------------------------------------------------------------------------------------------------------------------------CAGTTTAAGTTAATAAATGTTTTCATCAAAAAGTTCTTCAATATCTGGAATAGAAAATACCAGTCATGGGAATGTCTACAC------------------CAACAAGTCATATGCAGATTCCTCAGGTTGGTCAGCTCAGTCGGAAACACCCA-GAGAAAGCTACAGTTCCCCAACGA-ACTACCCGAA---CACTGTAACTAACCCTGCTGCCCGAAGCCC---CAACGTTGTGGTTGGACAGCCTGGT--GGACCTAGTGGGAAACCCCCCATGACACCAGGACCCTACGGCTACACCAGAGAGCAAAACGC-AATGTTGAATCTGCACCGG-------CCTAATAGTTCTT---------------CACCAAACAGCAGCAACAATA------------ACAATAACCCTTACCCTAACAAGAGAAGACAGCCCGAAGTACATGCATCTG-------GGAAAAGGCGCCGTGGA-CC---------GAATCAAAGTGAGGATTATGAGGCTTACCAAG--CCCCATTTACCCCAGGAGAAGCAATCCATGGGTCAGGGG-AGTGG------TCGTCACCTGGGTA------CACTGGTAACATGGC---GTATGGTCACTGTCATCCCTCTGAAAGAATG---GATTACAGGCCAGAT----------AGCTCACCACACATGTCCAGCTGCCAGCAAACTGGAATTCA--CGGATCTTATCCAAATATAACC----TCACCATATCAAATGA--------------ATGAGATGTATGCTAATAACCCCGGTTTCCAAGCCAGTCCCGCTGCTACCCCCTCTCCACTCCTGCCCAACAGC---CAGTGGAGAGCCCACCCAGTTGAGTC--------------------------------------------------------------GTACCCAAACCAGCACAACACACCATCTGTAAGTAGCTTGGACGATGTAGTAGCCGTTCTAGGAGGCCACGCCGA----CTTACACAATGAAATGCACCGT-CAACAGCAACAAATGGACTACCCACCCCAAACCCCAATAACTTGGGGCTCACAAAATGGGGCTGATGTTGCTGCATACTCCAGAATGCCACATTCTAACCCAGCATTGATAAGC--CCCACAGCATCGGGAAAC-----------------------------------------------------------CTACCTGGCAACACTGGA---AACTACCCACTCAACCAACC-CCCTAGCACAGGACTGCCCAACAGACC--GATA------TTTTCACCAAGTGGA---GGCAACGTACAA---GCTTCGATC---TCGGACAATGCAAGCAACAGTGGA------------------------------------TCAAGCAGCATTGAAGAAAGCATCATGAATAACATCAAAAAGGAAAAGGATCCTGACATAAAGGCAAAGCCAATCCAAAGAGCTCCCAAAACAAAAGCGAGATCAACATTGAGCAAA------GATGGCAAGGATGAGGAAGACGATCTTCTTAATGATGATAGAGAT----------------------------GACAGAAGGAGTGTT------------GGATCGAAGGATAATGATGAGGATCTGACCGCAGAAGA--GCGGGAAAAGCGAGAAAAAGACCGGAGGATGGCCAACAATGCTCGCGAGCGGTTGCGAGTCCGTGACATTAACGAGGCATTCAAGGAACTCGGACATATGGTGCAGATCCAC---ATGAACCAGGACAAGCCGCAAACCAAACTCACCATACTTCACCATGCAGTGCAAGTCATACTTGGTCTTGAACATGAAGTCAGAG---AGCGCAACTTGAACCCCAAAGCG---GCGTGTTTGAAGCGACGC---GATGAAGAGAAAGCGGCCACGTCCACCATGCAACAACCTCCCTCTGTGGACGAAGGAAG-----ACTTCCCAACTCCATTCAT-GGACAGCCTGGC-AAAAGATCGCGGAGTGGTAGTTCCGTTGCCCCCCCACCTTTAA----CCCCGGGGTACCCAGGCTCTTCGTCCCACCCCAACTATCACCAGACCCCACTTAACCCAGGTGACCCCAATGCCATGTCCCAGCACCCATACCCCCATGGCATCAAACACTTCGGTCCCCATCCAGGGGAAATGATGACTTCAGAGGCAGGTATGGCAAACTACAATGACCACGGCTATGTGGGCACAGATGTCTTGGGTATGGACCACTC-CGTGCCCATGGAGCCCCCTTACTCAACCGGAAGCCTTCACCCCTAA-----------------------------------------------------------------------------------------------------------------------------------------------------------------------------------------------------------------------------------------------------------------------------------------------------------------------------------------------------------------------------------------------------------------------------------------------------------------------------------------------------------------------------------------------------------------------------------------------------------------------------------------------------------------------------------------------------------------------------------------------------------------------------------------------------------------------------------------------------------------------------------------------------------------------------------------------------------------------------------------------------------------------------------------------------------------------------------------------------------------------------------------------------------------------------------------------------------------------------------------------------------------------------------------------------------------------------------------------------------------------------------------------------------------------------------------------------------------------------------------------------------------------------------------------------------------------------------------------------------------------------------------------------------------------------------------------------------------------------------------------------------------------------------------------------------------------------------------------------------------------------------------------------------------------------------------------------------------------------------------------------------------------------------------------------------------------------------------------------------------------------------------------------------------------------------------------------------------------------------------------------------------------------------------------------------------------------------------------------------------------------------------------------------------------------------------------------------------------------------------------------------------------------------------------------------------------------------------------------------------------------------------------------------------------------------------------------------------------------------------------------------------------------------------------------------------------------------------------------------------------------------------------------------------------------------------------------------------------------------------------------------------------------------------------------------------------------------------------------------------------------------------------------------------------------------------------------------------------------------------------------------------------------------------------------------------------------------------------------------------------------------------------------------------------------------------------------------------------------------------------------------------------------------------------------------------------------------------------------------------------------------------------------------------------------------------------------------------------------------------------------------------------------------------------------------------------------------------------------------------------------------------------------------------------------------------------------------------------------------------------------------------------------------------------------------------------------------------------------------------------------------------------------------------------------------------------------------------------------------------------------------------------------------------------------------------------------------------------------------------------------------------------------------------------------------------------------------------------------------------------------------------------------------------------------------------------------------------------------------------------------------------------------------------------------------------------------------------------------------------------------------------------------------------------------------------------------------------------------------------------------------------------------------------------------------------------------------------------------------------------------------------------------------------------------------------------------------------------------------------------------------------------------------------------------------------------------------------------------------------------------------------------------------------------------------------------------------------------------------------------------------------------------------------------------------------------------------------------------------------------------------------------------------------------------------------------------------------------------------------------------------------------------------------------------
>ENSPMAT00000001067_cdna:protein_coding Petromyzon marinus
---------------------------------------------------------------------------------------------------------------------------------------------------------------------------------------------------------------------------------------------------------------------------------------------------------------------------------------------------------------------------------------------------------------------------------------------------------------------------------------------------------------------------------------------------------------------------------------------------------------------------------------------------------------------------------------------------------------------------------------------------------------------------------------------------------------------------------------------------------------------------------------------------------------------------------------------------------------------------------------------------------------------------------------------------------------------------------------------------------------------------------------------------------------------------------------------------------------------------------------------------------------------------------------------------------------------------------------------------------------------------------------------------------------------------------------------------------------------------------------------------------------------------------------------------------------------------------------------------------------------------------------------------------------------------------------------------------------------------------------------------------------------------------------------------------------------------------------------------------------------------------------------------------------------------------------------------------------------------------------------------------------------------------------------------------------------------------------------------------------------------------------------------------------------------------------------------------------------------------------------ATT------------TATTCAC----CAGATCACACCAGCAACAGCTTTCCATCCA--ACCCCTCCACACCAGTCGGC------TCTCCCCCACCACT---------------------CACAGGTGCGGCA---CAGTGGTCACGGACCGCGGCACAGG----CGCCTTCATCTCC----CAACTAT---GAGAGCTCCTTGCACTCACTG------------------------------------------------------------------------CAGAGTCGGATGGAGGACCGGCTCGACCGA--CTCGACGACGCCATCCACATCCTGCGGAACCACGCCGT-----TGGGCCCTCCACAAGCATGCC-CGGCGGC--CACGGCGGGGACATGCACAGCCTCCTGGGGCCC------TCGCACAACGGCGCCATCGG------GGGCCTCGCCGCCAACTA---CGGCACGGGTGCCCT--------GTCCGCGAGT--------------------------------------------------------------------CGGCACTCCGCCATG------GTGAGCTCTCACCGCGA-CGATGCTGTGGGGCTCC-ACTCAAGCT--TGTCC----AGCGTCATGACG-GCCCAGCCCGGGAGCGACCTTACCTCCAC---------ACAAGATTCCTTCCGAGG-------------------------------------------TGAATTCCACAAT----------------GAGAGCAGTGGCGTAGAGGTC-AAGTCGGAGGACAAGGAGAAGGACGAGAACGAGGACGGGAAG-----TCGTGCCG--CAACGACCGCGACAAGAACGAT--GACGACAAAGACGACATTAA----GTCAGTG--------------------------ACACGGGGCAGGTCAA-GCAG-------CACGGAGGAC--------GAGGACCTGACCCCTGAGCA--GAAAGCCGAGCGGGAGCGCGAACGGCGGATGGCAAACAATGCCCGCGAGCGTCTGCGTGTGCGCGACATCAACGAGGCCTTCAAGGAGCTGGGCCGCATGGTGCAGCTGCAC---CTCAAGAGCGACAAGCCGCAGACCAAGCTGCTCATCCTGCACCAGGCCGTGGCCGTCATCCTGAGCCTAGAGCAGCAAGTCCGAG---AGAGGAACTTGAATCCGAAAGCT---GCCTGCCTTAAGCGCAGA---GAGGAGGAGAAGGTGTCGG--G--GCT----------CCCCTCGGAACCTGGCTCGGGA------CACCCAGGCATGGGCGACACTCCATTGGGAC------ACATGTGAGCAGTGGGTTCTCAGTGGATGGTGT---TG----GCCATTTCTGAA-------TTCTCCGACGCTGCGAAGCTGTAAAAGCTGTCCATATGTGCACGA--ACTCGCGCGCACACACACACACTTACACGGACACACGTACGTACTACAACACTCGAGCAAGCTGCTGCTGCTGCTGC-GTGTGGTCTTCAGCTGCCCACCCAACCTGCCCAAGAAGACGAGCAGAGGACAAACTCCCCTGCACAT-CCCCGTCTCCCCCACT--GCCCCCAACCCACCGGGAGTCCAACCCAATTCATCACCTCCCTCCCTACGCCCCAAGAATGTGTGTTGACCCACAACGAATGTTGACATATCCAGTAACTTCTGTTGCCAGCGAAGATTGCAGCCTGCCAGAAGTTTGGCAGCCAATTCTCCCCCACATGTTGTGCGGGAGAGTTTCATTGTGCCTAAA---AAAAAATTAAAGTCTGACTTAAAATGCA----CAGTAGTCGTAATAAA-TGT---ATTTATTACAAACCTTTTGATTTTTTTAGAACATGGGTGGGGGGAAAATATGCTTTTGAAAGGGATGTCTGTGTTGAGTTTTTATGAATTATCGTGCTCGTTCACCTAGTGTGTTAGGAAACCTGCTGGCAAAGAGAGGCTTGTGCC---AGTGGAGTTTTACAAAAATGAAAAAAAAATGTATACAAAAA---------------------------------------------------------------------------------------------------------------------------------------------------------------------------------------------------------------------------------------------------------------------------------------------------------------------------------------------------------------------------------------------------------------------------------------------------------------------------------------------------------------------------------------------------------------------------------------------------------------------------------------------------------------------------------------------------------------------------------------------------------------------------------------------------------------------------------------------------------------------------------------------------------------------------------------------------------------------------------------------------------------------------------------------------------------------------------------------------------------------------------------------------------------------------------------------------------------------------------------------------------------------------------------------------------------------------------------------------------------------------------------------------------------------------------------------------------------------------------------------------------------------------------------------------------------------------------------------------------------------------------------------------------------------------------------------------------------------------------------------------------------------------------------------------------------------------------------------------------------------------------------------------------------------------------------------------------------------------------------------------------------------------------------------------------------------------------------------------------------------------------------------------------------------------------------------------------------------------------------------------------------------------------------------------------------------------------------------------------------------------------------------------------------------------------------------------------------------------------------------------------------------------------------------------------------------------------------------------------------------------------------------------------------------------------------------------------------------------------------------------------------------------------------------------------------------------------------------------------------------------------------------------------------------------------------------------------------------------------------------------------------------------------------------------------------------------------------------------------------------------------------------------------------------------------------------------------------------------------------------------------------------------------------------------------------------------------------------------------------------------------------------------------------------------------------------------------------------------------------------------------------------------------------------------------------------------------------------------------------------------------------------------------------------------------------------------------------------------------------------------------------------------------------------------------------------------------------------------------------------------------------------------------------------------------------------------------------------------------------------------------------------------------------------------------------------------------------------------------------------------------------------------------------------------------------------------------------------------------------------------------------------------------------------------------------------------------------------------------------------------------------------------------------------------------------------------------------------------------------------------------------------------------------------------------------------------------------------------------------------------------------------------------------------------------------------------------------------------------------------------------------------------------------------------------------------------------------------------------------------------------------------------------------------------------------------------------------------------------------------------------------------------------------------------------------------------------------------------------------------------------------------------------------------------------------------------------------------------------------------------
>gi|1207160335|ref|XM_021468942.1|_PREDICTED:_Danio_rerio_transcription_factor_4_(tcf4)_mRNAcDNA
-------------------------------------------------------------------------------------------------------------------------------------------------------------------------GCATTTTACATGTATTAGTTTAAACGGTTGGAATTTCAAATACGCACATATATGTTCACAATATATCTGTTCATATATACATATATATGGTCATAAATCAGATTTCCGAATGCGTTTTAAATGGCAGTATTTGCTTGGTGACATATAAACTATCGTCGCGCTCAATAAGATTTCAGCGCCTGCGTGTCGTCTATAAATCACTGTCAAAATCTATGATTCTTTCTCTTTTCAATTTGCTCTGAAAGAAAAAAGCACACTCATTTTATATAATCGCCTTTTCGTTTACTTTCGAGTGATCAAGAAGTAGACCCGAGCTGTCTCCGTGCTCAAATAAATGTGCAATAATTCCTAAAAAGCATCAGAAGTTGCGTGCGTCCGCGCGGGTTTGACTGGAGCGCTCCTGCAGAAGGTGCTGTGCGAACGCGCATTTCAGCGTCCTGTCAATAAAGCAGTCCACGAGCGCACAGATCTGCGCGT--TTTTTATTAATCCACCCTTCTCTCCTCTCTCCGAGTTATTGATCGGTCGCTTTTCGGATTGTCGCCGGCCGGACACTTGGAGAGACTTTTTGTTGATCTGAACGCGTGAGCGAGCAGCGCGCAACCGG-ACACCTGCGCGTCCGCTTCGGCTCGTGCAGAAATGTTCCTCTGATCCCACAGACTCTGAGTGGAATTTTTGGGGGCTCGATCGTGCCGTGGGTTT----ATGTGATATTTTCTAAAAAAAAAAAAAAATGCATCAT----CACCATCATCATCATC-ACCATCAT--CATCAGAGAATGGCCGCTTTAGGGACGGATAAGGAACTCAGCGATTTACTGGATTTCAGCGCGATGCGAAACAGCGATTTGAAAATGTTCCCCACGTCA---ATGATGTTTTCTCCTCCTGTCAGCGGCGGGAAGAACGGACCCACGTCTCTAGGAAGTGGACACTTCTCTGGATCAA------------------------------------------------------------------ATCTGGAGGAAAGAGCCGGT---A--CGTCTTGGGGGAATGGAGTCCGGGCCA------------------CAAA---------GAACTATGCTGACGGCTCTCAGTAC---AGTCACATGACCGGTCGGGACCTGGGGTCACATGACAGCATCTCTCC---ACCCTATTCTAATGCCAGGCTAGCAGGTAAA---TCGGAGCGAGTGTCGTATTCA---TATGGAAGAGACTCCAGCATTCA------CTGTCAGTCGGGGCTCATGGGAGGTGAAGTGGGAATGGTCAGTCCAGAGACGGTTTCTCCAACT------AAACTGGGCTCTCAGTATTACCAGCACTATGGANGGAAACCACGGCGGAGAACACTGCACAGCGACTCGATGGAAG---------------TCCAGACGAAAAAAGTGCGCAAAGTTCCTCCTGGGTTGCCTTCATCAGTATACGC---ACCGTCCGCCAGCACTGCCGATT-ATAACCGGGA---CTCACCGGGTTACCCGTCCTCTAAAGCACCGGGCAGCAGCTTTCCCAGTTCATTCTTT--ATGCCAGACGGTCAT---CACAGTA---CAGACCCATGGAGCTCCTCCGGCAGTATGAACC---AGCCCGGATACAACAGCA-----TGCTGGGAAATTCAA-----CACA----CAGCGCACAGAGCAGCAGC-------------T--ACTGCGGCCTACATCCACACGACAGACTCAGTTATCCGTCCCACTCGTCG--------GCAGAAATCAACCCCAG-TCTTCCTCCCATGTCCAGTTTCCATCGCAGCGGCGGCTCCAGT---CACTACAGCACAGCGTCCTGCTCCGCAACCACCAACGG-CACAG------ACAGCACCATGGCGAAT--CGATCGTCG-AGTGCAGCCGGAAGCAGCTCTCAGACTGGAGACGCTTTAGGAAAGGCTTTGGCTTCAGTGAGTCTGCAGATTTATTCCCCCGATCACACCAATAATAGCTTCTCGTCGA--ACCCGTCCACTCCTGTGGGA------TCCCCGCCCGCGCT------------------CACAGCTGCGAGTACGGCTGTTTGGTCCAGAAAC---GGTCAAG----GAGCTTCGTCCCC----CAGTTAT---GAACCACCGCTGCACTCATTG------------------------------------------------------------------------CAAAGTCGTATCGAGGACAGATTGGAGCGG--CTGGACGATGCCATTCACGTATTGCGGAGTCATGCGGT-----GGGTCCGTCCACGGCGATGGC-CGGCGCA--CATGCAGA---TATGCACGGATTGATCACGCCTTCACACTCTCACAACGGGGCCATGGGCGGATATAGCTCCGGACTGCTGCCCTCCAACAGACACTCGCTCATGGTAAGAGGGGCTTTTATTATATATGCT-------------GAGAGATGCAAACGGACAATATCAGACTCTTCATCTTTCATCTTCGGGTTTTTGTAG---GAGTGACTTTTTAGTAAAAA-AAAAAAAAAGTTACATGAGC--AGACA--TGAGGGCG---TATAACTACATATGTTATATAACATATACCCTCGCC-GGCCA---CTTTATTAGGTA-------------------------------------------------------------------------------------------------------------------------------------------------------------------------------------------------------------------------------------------------------------------------------------------------------------------------------------------------------------------------------------------------------------------------------------------------------------------------------------------------------------------------------------------------------------------------------------------------------------------------------------------------------------------------------------------------------------------------------------------------------------------------------------------------------------------------------------------------------------------------------------------------------------------------------------------------------------------------------------------------------------------------------------------------------------------------------------------------------------------------------------------------------------------------------------------------------------------------------------------------------------------------------------------------------------------------------------------------------------------------------------------------------------------------------------------------------------------------------------------------------------------------------------------------------------------------------------------------------------------------------------------------------------------------------------------------------------------------------------------------------------------------------------------------------------------------------------------------------------------------------------------------------------------------------------------------------------------------------------------------------------------------------------------------------------------------------------------------------------------------------------------------------------------------------------------------------------------------------------------------------------------------------------------------------------------------------------------------------------------------------------------------------------------------------------------------------------------------------------------------------------------------------------------------------------------------------------------------------------------------------------------------------------------------------------------------------------------------------------------------------------------------------------------------------------------------------------------------------------------------------------------------------------------------------------------------------------------------------------------------------------------------------------------------------------------------------------------------------------------------------------------------------------------------------------------------------------------------------------------------------------------------------------------------------------------------------------------------------------------------------------------------------------------------------------------------------------------------------------------------------------------------------------------------------------------------------------------------------------------------------------------------------------------------------------------------------------------------------------------------------------------------------------------------------------------------------------------------------------------------------------------------------------------------------------------------------------------------------------------------------------------------------------------------------------------------------------------------------------------------------------------------------------------------------------------------------------------------------------------------------------------------------------------------------------------------------------------------------------------------------------------------------------------------------------------------------------------------------------------------------------------------------------------------------------------------------------------------------------------------------------------------------------------------------------------------------------------------------------------------------------------------------------------------------------------------------------------------------------------------------------------------------------------------------------------------------------------------------------------------------------------------------------------------------------------------------------------------------------------------------------------------------------------------------------------------------------------------------------------------------------------------------------------------------------------------------------------------------------------------------------------------------------------------------------------------------------------------------------------------------------------------------------------------------------------------------------------------------------------------------------------------------------------------------------------------------------------------------------------------------------------------------------------------------------------------------------------------------------------------------------------------------------------------------------------------------------------------------------------------------------------------------------------------------------------------------------------------------------------------------------------------------------------------------------------------------------------------------------------------------------------------------------------------------------------------------------------------------------------------------------------------------------------------------------------------------------------------------------------------------------------------------------------------------------------------------------------------------------------------------------------------------------------------------
>KU664042.1_Strongylocentrotus_purpuratus_E_protein_E-Can_isoform_mRNA_complete_cds_alternatively_spliced
------------------------------------------------------------------------------------------------------------------------------------------------------------------------------------------------------------------------------------------------------------------------------------------------------------------------------------------------------------------------------------------------------------------------------------------------------------------------------------------------------------------------------------------------------------------------------------------------------TCGGAACAAAAAAGCGCGAGCGTTGAAGCCTACTGTTTTCAGGAAAAAAGTAAGCTTTTGTTGTTTCGGCAATATATCAAATAATTGCCTGTCATTCCTCAAGCGTGCCTCCTCGTCTCTTCGCACGCTTTCCAATGAATGGCGAGGCGAGTATTTCGCACTACTCGCCCGATCCGAGCACTCTCGGAGTGACTCGACCGTAAACCGCACACAAAATTTAATGTATGAAAACACAGTGTAGCCGCATCACATATACTATAAATTGTGCGGATTAACAATTTAGTCTGCTAAAGTAAGGTTTTAATTCATAATATTGCATGCATTACGGAAATTACATCTTTGTTTTTGAGACACAAAGAAACTGTAATTAGATAGAGACACTGCATGGATGCCAAACATTTAGCAGGTTGATATAGTTCGGAATGCGAATTACACCGCGGAGGAATACCAAATCAGACCAC---AACAACAAAGCTGATATAGCGAGAGACAAGAAAAAGATGTCTGCC-TGCTTGTTCGTGCTATCTCTGAAGTCGTATTGATAACATGTGTATTGCCCTTTTCTGATGTCTAACGGCGCCTGCCTGTAAGGACCAGTGGAATTGTTCCACAGGATATATTTTATGTGAATTATGTTGTATACCTGCCATCGGACATTAATTTTGGAGCGGTGACTGGTCAGAAAATCAGGGATACGTCAAGATGCAGAATAGCATGCCGGGAAAAATTACATCAGACAAGGAGCTGAGCGACTTGCTTGACTTCAGTGCGATGTTTTCCCCACCAACGGGTGAGGGTGGCCGAAAGAATGGAAATGTAGCTGCCTCTGAACATCATTCAGCATCCAACTACAAGCAAGGTATGGATGGCAGCAGCTCAGCCTCTAATTGGAATAGTCAAGGCCCAGCATATGATACAAGGGTACCATATGAGCATGGGCGAGCACCGTATAGTGACAGCATTAGTTCAAGAGGGATGGAAAGTAGCTACATGGATTCATCTAGCTCAATAATGGGAAAATCCAAGGATCTGTATTCAATGCCATCATACTCCTCAATATCAAGAG-------AATCGAACATGGGCGGCCAAATAGGAGGCAATGACTTGTCCATAACCAGTCCCAGTGGTTCGGTTTCTCCGCACAACAAACCGGGCTCACCTTAT--ATGTATAACCGCAGG---CGGTCTTCACTCATGCCCGACCCTCCTTCCTTACTACCGCACAAGAGAAGGAAAGCTCCCGGAATGT--CGCAGGTGTATTCTCCAGGTGCAGAAGACTATCATTCAGACCCTAATTATTCATCACCTAAACCTCCAGGCATGTATCCAGAATATTTCATGGAAGGC---TCCCACTCGCAGGG-CCACTCCCAGGGCCACCCCCAG-GGCCACTCCCACAGTAGTACAAATCCATGGAGCAGCAATGGCATGGCGCCGACGTCCACTAGCTTCCATTCCTTACATAACTCCAGTTCATATTCTCAGGCAGGGGAATACCCTACACATGAACCTATGTATCAGAGTAGCAGCGGCGGTATGTCGGCAGGTCAGGACCCTCATAGTCTTCCTCCCATGACGAATTTCAGGCCAGGTACCACAAACACTGCCCCATACACCTCATCACCGCCCCTCAACGGCACAGAAACAGTCATGTCGAGTAGTAGAGGGA-ACGGCACAAATAACTCATCAGGTTCCAGCTCACATACAGGAGCTGCACTTGGCA----AAGCCCTAGCATCTATTTATTCAGCA-GATCACCCTAATAGCAGTTTTCCCTCCAATCCTTCAACGCCTGTTGGTTCTCCACCTCCTATGCCAGCATGGCAGCAACGGCAAGCAGATCCTCAGACATCACCGGGTCCCTACATCCAGAGTCATTTACATTCATTGCAAACTCGCATGGAGGAAAGGTTAGA---TGATGCAATCAACGTGTTACAA-AAGCATGCCCAGAGCTCGGTGGATTTGGGTCTACCGGTAGGACCAATGGGTACTAGTGGGGGTCTCATGCCCGGTGCCGCACCTCATTCTGGTTCAGGACCAATGGGGGCTAACATCTCATCGTACACAGGACAGTACCTAGACTCACACATGCCTGGTGGTCCACAGTCATTATCGGAGAGGGGAGGCATGCTATCACAAGACCTCAATTCTGGACAACCATATGGAGTGCATGCAGAGATGATGGGGAGTGGACTAGACAACGGCCTCAAATCACCTACTAATACCAACACCAAGAAGAAGACCAAACCAGAAGAGAGCAAGACGAAAGGAGGTGGAGGAGGAGGAGGAGGTGGTGGCGGCGG----------TGGAGGAGGATTGATGCTGGATAATGAGAGAGAAGACGGAGGTCCACAGTCCACGAAGAAAGGAGATGCTGCCAATGCCATGAAAAACAAAAAGAGGTTCAAGAACGACACAAGAAGTGGTGGTGGTGGCGGCGGCGGCGGCGGTGGTGGTGGTACCGCTAGTGCCGCGGGGCAGCTGCTCTCAAGCCTGGGCAAAAGTCTATTGCTCCTCAATCCTGGCTCACC-AGAGAGTGAGTCAGACGACGAAGGGCTCTCACCGGAGCA--GAAGGTGGTGAAGGAGAAAGAGCGTCGTCATGCCAACAATGCAAGGGAGCGCATCCGCGTTCGGGACATCAACGAAGCATTCAAAGAACTGGGTAGGATGTGCCAGTTACAC---CTCAAGCAGGATAAGGCCCAAACCAAGCTCACCATACTACATTCAGCAGTCTCAGTCATCACTACCTTGGAGCATCAAGTTAGAG---AACGTAACCTGAACCCCAAAGCA---GCGTGCCTTAAGCGGCGA---GAAGAAGAGAAAGTGGAAGAGATGCCTAACAGAGGGTCTCTTGGAGGACCAGGTCCTGGTTCTGATCCTTTGGTCTCACAGTCTGGACTAGCAGGCAATAACCTCCATGGTCGGGGAATGCAGTCCTGTTTGGGGCAGTCA-TCGGGTGCACCAGGAGGCTA-CGCCAACCATCTTTATGACAACTCCATGTCCCATGGCGCCCCTCATCAGACCAATCTGGGCTCTATGGGAGGGGGACACATGTCAGCCATGGACCTCAACCCTTCCCCATCGTCTATGGGAGGTGGAGATCACATATCCAAGAGCGGTCTCTCGCACCTATCGCACTCGAATGCCCAGCCGTTAGAGCCACTCACGCCGGAGGATAATGACAGTATTGCTGTACAGTAACGGCCACTCACTCGTTTGTGAGTCTGCCGCTACAGACCCCGCTTGACCGCCAGGTGGAGCATCACTCTTTATCTTACTGTGACTAGAATAAAGTGAGCTCGCCCCTTGACAAAGGATACATGGAAGCAGTACAAAACCAAGACCAAGTCGTTTTGTTTCAGACTGCCAACAACTTTCACTGACTTTGTTCTGATGTCCTTGATCACCCGCGCGGGTCTGTAC-CGGTAGACCACATCTATGTATTGCAGCCGTGCAGCTTTATCGAAAAGTCTATTAATTATATATGCCTGTAATGTACATTGATGAAGTCATTAACTTGATTGGAAAACACCTCTTCTATATTTGTGAAGGAGAGAATTTTTTGTATAAGAAAAATGAATTGTTTTCCTGTCTCTCCTTGTTATTGTAAAGTATCATGATTGAAGAGAAGGATAGATTGTAATGTTGCGTTTCACGTCGTCGGTGAAACCTTGGTAAAAGAGATGTTAATGGGTAGTGCAGATATCCGGTGAAGGTACTAAGCTTTTTTTGGATGAAGACACGACAGGATACCTTTCTAATTTTTCAGATGGCTTTTATTTTTAAAGCCCTGAAACATGTGTGCAGATATCATTTCATAGTATTTGGGTTTCTTCTACTTTTTGTTCTCTTGTATGTTTCATAATAGGAGTACATTTGCCATCATACCTTGTTATTCACTGTAAAGTTGTAAAAAGTTTCCAGTAAAAAAAAAACATGAAAAAAAAAACAACAAGGTGTAGTGACGGCAGATTTATTTCTGCATCCAGCTTTATCTGGATCAGCTGTATCATTTTTTTGTAAAATAATATTTTATTTCTTCTGTGTCTGGGTAATCACAATTGTTATATTAAATGTTTCACTGCACAATAGTAGTCACTTGAATCCCCCTTCAGTTTCCCCCTTTTGAAATGTTTCGGTGCTCATTATTTGTTTTCCGTTGCCTAGTCTCAATGTACTATCAACCATTTCTTTCTCAAGAGGGTATATACAT-TTTGTCATCTATTCTCTCTTTTATCATTAACTTTGTGTTTGTTAGGTCAGCATTGCTATGTTGTTGCTCATTTAAACTTTTTCTTGTTCAACAGACGGTGCAATCTTGTATTTAAAACACATGATTCTAACTTTAGCTCCAAAATTTGGTGGTAAATGATGTTGCTATCCTGAGTGCATTGATATTCTTCCCTGCCCATGAATTCATAATAACTGCCATAGCTCTCACGCTGCTTCTTATATCCAGTCTAAATTTCTCCTGGGTTGGCTGCCAACTGTAATGCTTACTTGGGATAGCAACTCACTCCTAAAATGAGGTCACCAAAGGTCACAACATGATAGTCACATGATGGCACACAATAGTCACATGATCCATAAGTTTGGTCACATGATCAAATCTAAAGCCATATTGAGTTTCACGAGACAAGTTAACAAATGTAGAGGCTCAGAAATAAAGATTGGAATTAATAATTGTGGTTGACAAACTTTTGCAGAAATGCTTAGAGTGTTCAAAATAGAATACTTTAAAAATGAAATTATTTAAAGAGAGGGGGTAAAGAAAGAGAAGAATGTCAAAAGTCAAAACCTTGACCTCCTGTTAATCTACCATTATGTTGGAGGAATATCTCCTTTCTAATAAGAATAAATATGAAATGAGGTAATTAGGCAGTGTACATTGTTAGTCCTAATCATTATGAAGTAATATAATGCAGTTTAATTAATTTACATGTCATTTAGTGAATAATCACTTTTTCATTGACCCTGATTTTATATTTAAATTATTTAAAGATTTCATCATGTACCTTATAAATGCAGTTTAATTAATTTACATGTCATCTAGTGCATAATGACGTTTTCATTGACCCTGATTTTATATTTAAATTATTCAAAGATATGATCATGTATCTTGAGAGAAAGCTCTTTGTCAATCATTGAGAATAATTCAGCTCGAGTAGTAGCCTTTTCACATCCCAAATTATTGAGTTACATTGTCCAGTATTGCTTTCTTTTCAAGTTGTATTTATGATTTCAGTGGTATAATTATTTGTTTATTTGTCTACTGTTCAAATTTGGTTGTCATATCAGGAGGAAGTTCATACCAGGGTCTACCCATTGTCCAGGGGGGCGTTTCACAAAACTTGTCATCAGTGACAAATGACAGTTTGTGTTATAAGCTACTGAAATCCTTGCTTCTGATTGGTTATCAACAGATTTGTCACTGATTTTTGTCATTTGTCATTGAAAAAAGGCTTTGTGAAACGGGTCCCAGGATTAAAAAAACAGAGATTTGATCCCATACAAATCCAAGTTTTTTCCAAAGTCTATATTTACCAAAAGAATGGTATAAATCTCTCCTGACATACTCTGTCTGCTTTCCTAGAAACTCTTCTGAAGACACCAAAATTGCCATTAAAAGTAGAGATAAAAACCCTTTTCCATTTTTACTTTACGACCTTTTATTCATGATCACTGTTCATTTTCCTAGAGGCCTTTTGCTACATTCAGATAAATCACCAAGTTTGTCACAAGATGTTTGATTCATTGGTACTCATGAAATATGGGACTGAAATTGTTGAAACTATTGCTCCAATTTAATAACATAAAAACTACCCTCTCTTTGCCTTGCTTTGCAATGTTTTTTTTTAATTTATTTTTTAAAGATTAATGCTCAAAATTTGCAATTTATCTCAATAATTTTGATACAATCATCTCATGAAATTGACAAATCACATTCCATATGATATGTCCATGCATTTAGTGCATAAGGATTTCACTTATGTCTTTTTTTTTTGCTTAGCAGAAATTTAAGGGAAAAAAATGAAAATGAATATTTATGAGATCGATTTTGTTTAATTAATGTTATTGTTCATAAGTGTTATATTGTTTTTTCAATGTGATAACACTATAAGTTATAATTGATTTTGCTTTTACTCAATTTTATTTGGGATAAGCCTGATAGTATTATGATTGTACAGACATGTATTTCTTAGAGGGAAACAAAAAGTGCAGTTTTCTAAATCTCGAGGGTCCATCATAATAATGCTCCGTTCTCTCTTCTTTTTATTACCTTTTTCTTTTTTCTTTTTTGCTGCAAAGGTGAAAGGGGAAAGGAACCTCCAGTAGTTAGTAGCTACATTGATTAATAAGTGTAGATTATGACATGAGTGATTTTTTGCTAAGATGCTTGTGTATGTATTACAACTGTAAATGTTGTAGATTATTGTTTCATTTAGATGATGAATGACTTACGATGAGAAATTTCTTCTGTCTCCCTATCTCATTAAGAGAGAGAGATACAGATAGAGGAGACAGATGATGTCGATTTGGAATATATTTTGTGACTCTAACCCGAGAAGGGGTTAACTTATTTATGACCAGGTAAATGAAGAGATAGGCACACTCTAAATCAAGGTTTCGGGAATTTTGTTCTTGCTCTGTCCTGTAACTTTTGTAGAAATGTGCTTTCTTCTTATGTGTTGTTAAATGCTCTTCTTTTTATCTCCTTCATTGTGTTTTAAGTTTTAAAACATGTTAGATGCTTCTTCTCTCTTGCTATCTTGGATTATGACACTTTCAAGCAATGAAGAATAAGCCATGTTGGCTGGTACAGAAAGGAAAAGGCCATTTTTATATCATTATTGATAAATGATCTCATACTGGTGAATGAATGGCCAAGCAATTTTGATTTTTATGTTTTTAACATGGTAGTAATCTGTAGAATCTAGTAGATATTTTTGTAGATGATTAATTTTTTTATTTCTCTCTGTCTCTCTATACGAGGAATAACCATATTATTTGTGCTTTCCATTGTCGAATTCACCCCTCATATCTTTCAGATAAAAGATGGCCAGATCTTTCAATTCAAATCATGTAATGTCCATATCATTCAGATATTTACACAATTAGCATCCATGCGAAAGGGGAATAAGATTCTGAAAAAGCTGTCATCAAATTCCTTTTTATGAAAAACAATGAATTTGTGCAAAGATAAAATCTCTTAGGTGTAAAGCACTTGATGTGAAGCAGGTTATCTAAGTAATCGATCCATATTGTCTTTAAAATGGTTACTCAAAAGCAATTGCCAAATATTTAGAACATCTCAGATTATCACTGTCAAGAGAAAAGAGGTTAGTTTACCAAGTAAAGTAAAGGGTGAGTTATTAATTTCCTTTCAAAATAATTGTAATACTTTCTGCATTTTCTCCATCACATTGCATCGATAAGCAACGTACATGTAGACAATTTAATTGGCCTGGACCACATCAAGGCTCAGTACTTAAAAACTACTGCATACACACAAAACAATAACTGGTCCGCCTTTTGTTTTGAAACAATTTTTTTTAAATCATTACCATCAAAAATATGTCTGGATTTGAAACTTCCATTTTACAAAAAGATTGGCCCCAACTTCTGTGAGCCTGTATTCTACCCCAACTATTATTCCTCCTGTAAATTTTAAATAATATTTCATGATTTCCTTTTTTTTAAATCTTATTTTTGTTAGTCTTTTAAGAAGAATCTGTCTGTTTGGTATCAACCCAGCATCTTTCAAATGTATATATGCTTCTCGTTTAGGAAATAAATGTGCCATCTCTTTTTACCTACCCT-------------------------------------------------------------------------------------------------------------------------------------------------------------------------------------------------------------------------------------------------------------------------------------------------------------------------------------------------------------------------------------------------------------------------------------------------------------------------------------------------------------------------------------------------------------------------------------------------------------------------------------------------------------------------------------------------------------------------------------------------------------------------------------------------------------------------------------------------------------------------
>XM_019769602.1_PREDICTED:_Branchiostoma_belcheri_transcription_factor_12-like_(LOC109470602)_mRNA
------------------------------------------------------------------------------------------------------------------------------------------------------------------------------------------------------------------------------------------------------------------------------------------------------------------------------------------------------------------------------------------------------------------------------------------------------------------------------------------------------------------------------------------------------------------------------------------------------------------------------------------------------------------------------------------------------------------------------------------------------------------------------------------------------------------------------------------------------------------------------------------------------------------------------------------------------------------------------------------------------------------------------------------------------------------------------------------------------------------------------------------------------------------------------------------------------------------------------------------------------------------------------------------------------------------------------------------------------------------------------------------------------------------------------TGGTCCATGGTCGCACGGACCAAGTTTTGAGAGCAGCAGGGGGTACCCTCCGGACGGCACTCCTTTCAGTGAGGGGATGAGGGAACGCCGACTGTCCCACGACTAGTCTCAGCCCCCGTTCATCACTTCA--GGGAGCATGCCTTCAGTTCCACCTTACCCTTCTCCACTTCCCGTGACGGAGGGCCAGGGTGCCAGGAATGAGCCGAGATGTCCCCCTGGCAAGTCCCAACTCAAGTTCTCCATTCTACCCCTTCAGTTCACCAGCCCAGAGGAGACCTCTTCCAGAGCCCAGCAGTACAGCAA-AAAGAAGAAAGGGATCGGGGCATGGTGGGCTTCCAGTCTACTCTCCTAGCAGTTCAGATGAATTCAACCGT--GCGTCCCCTAGCTAC------ACGTCTCCCAAACCGTCGGGTATGTACGGGGAGGAGTACTTTAGCGGCGCACACAGCTCTCCCGACCCCTGGGGTACCGGGGGCGTCCCGTCAGCATATCCTTCCATCTTGACATCAACAAGTTCACACATACCTCCCGCGCCCGGTGCACCCTTCAGCAGTATTCACCACAATCCAGACT-CGATGGGCTACGGCCCTCCAAG-TCTTCCACCCATGAACACTTTCCGTGGCTCCAGTCTCAGCCACAACTCCAGCTCCCCCTTCGTCAGCATGTCTTCAGTCAACAG-CAGTGATTCCGTGGTCCCCTCGAGCGTCTCCGCGTCGGGAAGCA---CCGCCGTGACCTCGCAGTCCAGCGACGCGCTCGGGAAGGCCCTTGCCTC------------CATCTACT---CGGAGCCCACCAGCAGCAGCTTCCCTTCCA--ACCCGTCAACGCCAGCCGGCCCGGGGTCTCCGCCGGCGCT---------------------GACCGGCCCCACCGGCCAGTGGTC-CAGACCGACCAGCAGGAATCCGACCTCGCCGCCAGGTCAGCCATTT-GAAAGCCATCTACACGCACTA------------------------------------------------------------------------CAGAGCAGGGTGGAGGAGAGGTTAGAC-----------GACGCTATCCACGTCCTACGAAACCATGCTGCAA--CCGAGGAACCCCCGATGGGGTC-GGGAAGC--TCCCTACACCCCATGGGGGGCCTCCTAGCCCCC------GCCAACGGAGGTCCGTTCGGTCCGCAGGGTCCCGAGTTCAGCCAGTCCGGGATGAGTTCCCATCTCATGGGCCCGGGAGCGGTGTC--------------------------------------------------------------CAGCAGCCTGCCAGGCAGCCAGTCCGTGCCTACCCAGA-GCGTGACGTCATCCACCGACCTGGGGA--AGTCGCA--GGAGCCATTCCACACCCTGCAGGGCAGCGGGGTGGCGTCGGGGG-------ACAGGGAAGGCGTCGTGA-------------------------------------------AGGTGGAGAAAGT----------------GGAAACCAAGGAGAACGTGTCCAGGTCCGACGACAAGGCGAAGGAAGGAAAGGAGAAGGGCAAGG----CCGTGCAGAACAGCAAGCCCAAGAAGAGCCGCCCGCCGTCGCAATCCACACGGGACTCGTTTGTG--------------------------AACTCGCCCACGTCCTCGCTG-------GACGAGGGCCCCATCCCGGAAGACGAGACGCCCGAGGA--ACGAGAGAGGCGCGAGCGAGACCGCCGCGCCGCGAATAACGCCCGGGAACGGCTGAGGGTACGCGACATCAACGAGGCCTTCCGGGAGCTGGGCAGGATGTGCTCCTTACAC---CTGAACACCGACAAGCCGCAGACCAAGCTCACCACGCTGCACCAGGCCGTGGAGGTCATTACCGACCTGGAGCGACAAGTCCGCG---AGCGCAACCTGAACCCGAAGGCG---GCCTGCCTGAAGCGGCGA---GAGGAGGAGAAGGTGGAGACCA--GCCA-------GGCCCTGCAGGAACACGCGGTGGC------GGCGGGCGCACCGGCTTCCACCGACCAGGCCTCCATCACCGGTATGCTGACAACCCTCAGTTCCCAGTTTAAATA----GGGCTATCTGA--------TCCTCCCTCACACTAAGCCTG---ACCATGACCAAACCTGTACTACTACTAGAACGCAGGCAAGTGGACCTGCCAGAATTTGCAGA---ACAAAAAATATAGTCCGTATTGGTCATTTTGCAGTAGCACAACTGTCAGGGAATCAATCAGAAAGCCCTATTTTTCTA-CAGAG-ATGGACAACAGTGAATGC-AGATAGCTCGTAAGATTGGCATGCACTTAAGAAAAAGTATGACTGGAAGAAGAGACTAGGGCAGTGTAGCTTGTTCCC-TAAGTTTGCATGTAACGTATGGCTACCAGCC---TAACTCATGTTGC-ACCTAA---TGCTGTGTCACAAACATTGACCACTTCTCCCTTGCCTTAGTGCAAAAAAACAAAACTTCGTCAGGACTGATTCCACGTGTTCGGAGGAGGGTTTATATGACAACGTCAATTCTGAAACAAAA-TGTGAGATTCAGTCAGGTACAGGTAATCTCATTACAACACAGATAATTACCTGGCTTTGTGCCCATTGTTGTGCCCATTGCCAGTTAGTCCTGCCCCAAGAGTGAACCTAATTGGCCTTGATAGGACCAACCCAGCAACCCTAACCTTTCCTCCACACTGGAATCAGTCTGCTACGAAAACACCATGTACAAAACAAATGCAGTGATATTATCATTTCTCACCCAACCTCTGCATTCTCCGAAAGCAACATTACCGAGAAGTTTAGGGTTAGAAATACGTTTTTAAAAAGTCACTATATATATTTGTAAAATATATAAGAGGTATTATGAATTAATAACTATGCTATCATGGAAAATAGTGCTGGCTTAAATTGTGGTGGAGAATTTCTGGCAGTACGAGGTAGTTGTTGGCTTTATATATGCTAGGTTTAGCGTCAAGCCTCCACGGTGAGATAGGTTTTTGGTTTTTGGTGCTTTCTGAAAATGTCCAGGTTGGCACTGCATAGAAGAGAGGATATTTAAGATCACTTTACTGAAAGAAATATTTGTATGCTGGAGATACGAAGTATTCTACTGTGCGAGAAAGAGAAAGAGAGATTTAGAACTGGGAGTTTGGTGCAGTGAGCTTGTCAGGTACCTATCCCAGGGGAGAGTCAGGCAACAGCCTAAGTGCTGGGGGAACGTCCCAAAAGGATGCGATTTCAAGGACTTAGATGTTTTTCGGCAAAGGTTGCAGTTTTAACATTACAGTCACAGTTGCTAAAACGTCTCCTTTTTTCCCCACGAAAATTTGTCCCAAGCTTGACTGTCCCTGGGCAGGGGTAAAAAAAAGCTCTTCTTTAGACCACAGTTGTTTATCATTGTGTATATAGACTTGGGGTTGAAGCAATTTTTTGTTTGTTACGAGAAAGAAAATGAACTTCCTTGTTAAGGGTTAGGATAGCCAATTTCTGCACATCCGTGACCACTAAAACTGAAAGTGAGCATATTGCTAATGTATTCACAAAGGTGTAGTCAACAAGAGGTTTTTCTTCTGCAATTTGCCTGATCATATTTGCAAAAGACTGATCGGTAATGAAAACATTTCAAGAAAGGGCAACGATTTCTTTCAGGAAAGCTACATTTGAACTTACCAGTAGTTAATTTGGCTGTTAGAAGTTGGCAGACTGAAATATGACACCCTATTTTGAGGGGCAGGAACTTTGGCCTGCTGACGGCATTACCCTTACTTTGATACTTCTGGACTCTCTCTGCACCATTGCTTCCAAATGATGTCACCGCCATTAGTTGAGGATGAATTATTAGCAATATCGCTACACTCTGTGCCATTATTATTTATAGTGCTAACTCATAGATAATTGGTATACGCTGCCGTTTGAAAAGTGCCCAATTATTTTCGAGAAGCCATGGCGTGAGCCCCGTTCTTGTTGGGTGCATGTATGGCGTTTCTGTCTGGGAAATATTCTTTTTTCCTTTTCCTTGCAAGGCTCCCGTGTGGTTTGTGACATGCGATGGGGTCCCACTTTTTATGGCTTGTGCCTGTACTTATGTTTCCCATTAGCCAAGCTTGGGCCTGGCTTTATTTGGGGTCATTGTTTCCTTCTCGAGTTACCGAAATCTCAGCCCTTCTTCAAGATTTCAGCAAAGGAGAAGTCTGGCAGATTTTTGTCATTAGCTGGTAGCAGCGACAATGCTGGCTATATGCTAAAGTGTGGAGCCTCCCGTGGTAAGGCTCTATCTTAAACAAACACTCGAAGGCCAGGTGCATTCGGTAAACATCCCCTGTGCCCCCCTCGCAGGCTGCAGATCTATAAGCGTGCGACCCTTGGACTGTCACAACCGCGTTGGGAGAACACCACAATATCAGGCCAGGACAAACAAAAGGAAAGAAGGGCTTGAAATAACAGCCTACTGTTGTCAGTAAGAAAAGGCAGCATTTTTTTCCAGTGCGGCTCACCCAAATTTAAACCTCTGGAAAAAATATACTGTAGTTAGCTTCTTTATACTTACCAGTATGGCATGTGTTGTCAGCAGTTGATTTTTTTGTTCTCAGTATAACTACAAAGGTATTATGTTATGGTAGTGTTATAGTTTTTGTTTGACCATGTGCAGTCGTTCTATCACAAAGCCCTCCCCTCAAAACGACATTCCCGCAAAAACAGTACTCTACATGAGGGGACGAGACACTTGATACGAAAAAAGTTTCAATGTCATTTATTTTCATCTATATTTTACTACAATAAGGTAGTTAAGTAGATATATTTTGATAAAGAATGTCATATTAATGCCAGCTAGCAGGTAGATGCTTTAATCATAGGTAGAGGTGAGAATATGGACAGGGTGGTGTTTTAAAAAACGGTGATGTGGCAGTAATATATGATACACCCCACTGTTGTTCTACCAGCAAAGTCTCTAACAAAAAATGTAAGCCTCTACACAGAGAGAGCTCGTGATCAAGAGAAAAAAACATGGACACAGAAAAAAATGTAGCAAAGAATGGATTTTATTACCATTGCTATGTTCTGTACAAAGGTATGACAACATGATCTTGTGTCCTATTGAAGCTTCTCTACCACACACGAAACTCGATACATGAAAGTTCTAGCGTAAACTATCCGACTGAGATTCCAGCACTGTTTTTGAAATATTCCATGGAGATCTCGCATTTTGTAATTTCTGTACAGTAATAATTGAATAAGGGTTCGCAACCCTTCATTCTACGACTTTTTATTATCATATCTAACCCGAACCTAGCAGGCAGATTTGCTTAGTACATTGACAAAAATGTATAGTAAAAAAATGAACTAGCCTTGCAGGGTTGGTAGGCAGTTTTCTCCGCTTCTTTCTTGGTAGCCGGTGTATTTAAGCTTTATATTGTACGCTTTCGTTCAAACTTACTTGACTAGCCTAGGTGGCCATTTTTATGTGGAATTTCTACAAACAATTAGTACCTGTACAATGTAGTTATACATGACAAGGTAGTTCATGTAGTAGTTATATTTTATTTAACACTTTGTTACCTTTATTGCCAATGTTTTTACACTGACCAATATGTTGGGAGGACGAGGGTCTTTTAGAGGTTTGCCGGTAGGTGATCAAAAGAATAAGGAAAGCTTTGTGTTGCAGTTATAAGGAGGGCCTCCTTCTGTCTTATAAGTGGAAATAGCAGAGAAAAGCATCTCTGATAAGTACTTTTCCTTTTTGTATCAAATCAGGTTGTCTGGCAACCCCCTTAGAGACCCTTGACCACTCATCCCTCTAAACAACTACTAAGTCGGTATATGGTGGCAGTTGATATTCATTGGTTGATTGTTTTTTTCCATCATTCAATAAATTGTCCACCTTCTTGTACATAGGCATGGATTTCCTA----------------------------------------------------------------------------------------------------------------------------------------------------------------------------------------------------------------------------------------------------------------------------------------------------------------------------------------------------------------------------------------------------------------------------------------------------------------------------------------------------------------------------------------------------------------------------------------------------------------------------------------------------------------------------------------------------------------------------------------------------------------------------------------------------------------------------------------------------------------------------------------------------------------------------------------------------------------------------------------------------------------------------------------------------------------------------------------------------------------------------------------------------------------------------------------------------------------------------------------------------------------------------------------------------------------------------------------------------------------------------------------------------------------------------------------------------------------------------------------------------------------------------------------------------------------------------------------------------------------------------------------------------------------------------------------------------------------------------------------------------------------------------------------------------------------------------------------------------------------------------------------------------------------------------------------------
>tcf12-201_cdna:protein_coding Xenopus tropicalis
-----------------------------------------------------------------------------------------------------------------------------------------------------------------------------------------------------------------------------------------------------------------------------------------------------------------------------------------------------------------------------------------------------------------------------------------------------------------------------------------------------------------------------------------------------------------------------------------------------------------------------------------------------------------------------------------------------------------------------------------------------------------------------------------------------TCT-TGGCACAGAGGCGGGGGAAAACTGCTTTTAA------GCGCCGTGA-AAGAA-GACGAAGC--GGGACCTCGATAAACTTCAACCCAATTGTTGG----ATGTTTGA-ACGGAAAAAAGGAGTTGATCT-----------GAGTGGTTGAAGATGA-ATCCT-----CAGCAGCGGATGGCCGCTATAGGAACAGACAAGGAATTAAGTGACCTGCTGGATTTCAGTGCGGTACGATATCCTTCGGGGTCTTCTTTTGGCTTCTTCCACACGATGTTTTCCCCACCTGTTAATAGTGGGAAAACCAGACCCACTACACTAGGAAGCAGTCAATTCAGTGGATCTG------------------------------------------------------------------GTATGGATGAAAGATCAGGT---G--CTTCTTGGGGAACAAGTGGTCAGTTGAGTCCGTCTTATGAATCTTCAAG---------GGGTTTTACAGACAGTCCTCATTACAGTGATCACTTAAATGACAGTCGATTAGGTCCCCATGAAGGATTGTCCCCAACACCTTTCATGAACTCAAATCTGATGGGGAAAACATCTGACAGAGGCCCATTTCCTTTATTTGGTAGAGATTCAGCTGTTCCTGG---ATGTCAACCTGGCCTCGTCCGAGCAGATATTGGACTTGGAAGCTCTGGGCAACTTCCATCCTCAGG---AAAACCTGGTAGCCCTTACTTTCCTTTCTCTGCATCCAGTTCACGTCGAAGACCTTTACAGGACACACCTGCACTTGTATGTGCAGATCCTGTACAAACAAAGAAAATAAGAAAGGTTCCCCCTGGCTTGCCTTCTTCTGTCTATGC---ACCATCCCCAAATTCAGATGACT-TCAACAGAGA---ATCTCCTAGTTACCCTTCCCCCAAGCCTCCAAGCAGTATGTTTGCTAGCACTTTCTTT--CTTCAAGATGGAACA---CATAACTCATCAGAACTGTGGAATTCCTCCAATGGGATCAGCC---AGCCTGGGTATGGTGGAA-----TGCTGGGCAGTTCATCT--TCTCA----CATGTCCCAGTCAAGTAGC-------------T--TTGGTAGCCT------ACATGACCGTTTGAATTACCCACCCCATCCAGTCT--CACCCACAGATATAAATGCCAG-TCTTCCTCCAATGTCCAGCTTCCATCGAGGTGGCAACTCAAGCTCCACCTATGTGGCTGCGTCTCACACTCCTCCCATCAATGG-ATCAG------ACAATCTGTTGGGA------AATCGAGGGAATG---CAGCTGGCAGCTCACAGACTGGGGATGCACTTGGAAAAGCTCTTGCATC------------TATTTATTCTCCTGATCATACCAGCAGCAGCTTTCCATCAA--ATCCCTCAACTCCTGGCGGC------TCACCTTCTCCCCT---------------------TCCAG---GTGCCAACCAGTGGTCTAGACCCGGAGGGCAGA----CACCTTCATCACC----AAGTTAT---GAAAATTCCCTTCACTCTTTA------------------------------------------------------------------------CAATCCCGAATGGAAGATCGTTTGGATCGA--CTTGATGATGCAATTCATGTACTAAGGAATCATGCAGT-----TGGACCCTCAACTAGCATGGC-TGCT-----------GA---TATACACAGCTTATTGGGTGCT------GCACATAATGGACCCATTGCAAGTTTGACCTCCAACTATGGAACAGCTGGCCTGGTAGCAAACAGC---CGACAGACTTCAATGG---------------------------------------------------------------TTGCAAATCACAGA----GAAGAATCTGTAAGCAT----ATCCAGTG-AACATTC------AGTTC--TGT-------CAAGCACAGTTTCTGCA-TCAAACCCAGAAATTACCC---ATA---AACCCCAAGAAAATTACAGAGCG----------------------------------TTATCTGGGGTATTGACT--------------------GCTCAGTCAGTGATATCCAACCTGGCGGAAATCAAGACTGAGCATAAAGAAAAGGAT---GAGAATATACACGATGGAGTCTCTTCCGATGATATGAAATCAGATGATGAATCTTCTCAGAAAGATTTCAA---------------A---TCT-------TCCAGAGGGAG-----AACA-------AGCAGCATCAATGAAGACGAAGATTTAAATCCAGAACA--GAAACTGGAGAGGGAAAAGGAGAGGAGAATGGCAAACAACGCAAGGGAACGCCTGCGTGTTAGAGACATCAATGAAGCATTTAAAGAACTTGGGCGCATGTGTCAGCTTCAC---CTGAAGAGCGAGAAACCACAGACAAAACTGCTAATTCTTCATCAGGCGGTAGCAGTTATCCTTAATCTAGAACAACAAGTCAGAGCAGAGAGGAACCTTAACCCCAAAGCA---GCCTGCCTTAAAAGAAGG---GAAGAAGAAAAAGTTTCTGCC---GTATCGGCAGAGCCACCAAACACACATCCAGGAGC-----GCATCCTGGGCTTACTG---ATACTACCAACC-CTATGGGTCATATGTAA-----------------------------------------------------------------------------------------------------------------------------------------------------------------------------------------------------------------------------------------------------------------------------------------------------------------------------------------------------------------------------------------------------------------------------------------------------------------------------------------------------------------------------------------------------------------------------------------------------------------------------------------------------------------------------------------------------------------------------------------------------------------------------------------------------------------------------------------------------------------------------------------------------------------------------------------------------------------------------------------------------------------------------------------------------------------------------------------------------------------------------------------------------------------------------------------------------------------------------------------------------------------------------------------------------------------------------------------------------------------------------------------------------------------------------------------------------------------------------------------------------------------------------------------------------------------------------------------------------------------------------------------------------------------------------------------------------------------------------------------------------------------------------------------------------------------------------------------------------------------------------------------------------------------------------------------------------------------------------------------------------------------------------------------------------------------------------------------------------------------------------------------------------------------------------------------------------------------------------------------------------------------------------------------------------------------------------------------------------------------------------------------------------------------------------------------------------------------------------------------------------------------------------------------------------------------------------------------------------------------------------------------------------------------------------------------------------------------------------------------------------------------------------------------------------------------------------------------------------------------------------------------------------------------------------------------------------------------------------------------------------------------------------------------------------------------------------------------------------------------------------------------------------------------------------------------------------------------------------------------------------------------------------------------------------------------------------------------------------------------------------------------------------------------------------------------------------------------------------------------------------------------------------------------------------------------------------------------------------------------------------------------------------------------------------------------------------------------------------------------------------------------------------------------------------------------------------------------------------------------------------------------------------------------------------------------------------------------------------------------------------------------------------------------------------------------------------------------------------------------------------------------------------------------------------------------------------------------------------------------------------------------------------------------------------------------------------------------------------------------------------------------------------------------------------------------------------------------------------------------------------------------------------------------------------------------------------------------------------------------------------------------------------------------------------------------------------------------------------------------------------------------------------------------------------------------------------------------------------------------------------------------------------------------------------------------------------------------------------------------------------------------------------------------------------------------------------------------------------------------------------------------------------------------------------------------------------------------------------------------------------------------------------------------------------------------------------------------------------------------------------------------------------------------------------------------------------------------------------------------------------------------------------------------------------------------------------------------------------------------------------------------------------------------------------------------------------------------------------------------------------------------------------------------------------------------------------------------------------------------------------------------------------------------------------------------------------------------------------
>tcf3-201_cdna:protein_coding Xenopus tropicalis
-----------------------------------------------------------------------------------------------------------------------------------------------------------------------------------------------------------------------------------------------------------------------------------------------------------------------------------------------------------------------------------------------------------------------------------------------------------------------------------------------------------------------------------------------------------------------------------------------------------------------------------------------------------------------------------------------------------------------------------------------------------------------------------------------------------------------------------------------------------------------------------------------------------------------------------------------------------------ATGA-ATCAACAG--CAG---AGGATGACAGCTGTGGGCACAGACAAGGAGTTAAGTGACCTCCTTGACTTCAGCATG------------------------------------------ATGTTCCCTCTACCTGTAGCTAATGGAAAGACCAGGCCTACTACCCTTGCTAGCACACAGTTTGGAGGATCAG------------------------------------------------------------------GTTTGGAAGAGAGAACAGGCTCTG--GACCATGGGGTACAGAAGATCACAATGGATCTAACTTTGACCAAGGAAG---------GGGTTATGGAGATGGATCACATTATGGGGAGCAC---------AGGGAACTGCCATCACATGAAGGGAACTTATCTGCTCCTTTCCTTGCATCTGGTCTTGTAGGAAAAAATGAAAGACCTCCATATTCTACT---TTTGGAAGAGACTCTGGGATGGCAA---TGAATCAGACTGGATTTCTTCCTGGAGACTTGGCAATGAACAGTCCTTCTGCTCTGTCACCAAATGC---AGGAAAAGCAGGCTCACAATATTATACTTACCCCAACAATTCAAGGCGGCGACC-----AGGAGACAGTAACCTTGA-------------TGCCCAGCCAAAAAAAGTGCGAAAGGTACCACCAGGACTACCTTCTTCTGTAATTAA---GCCTTGTGCTACTTCTGCGAAAC-AAAATCGATACCTTTCTGCGGCGCCCTCTCCCCCCGAGTGCGCATGCGCGATCACTTCCCCCTTTTTATTT--TT---AGATGGACTT---CACAGTTCCTCTGATATCTGGGCTTCTTCAGGAGGGATTGGAC---AAGGAGGATACAGTTCAG-----TCCTGAATAGCTCTCAG--TCCTC----CGTTTCCCAGACCACAGGA-------------T--TCAGCAGCCTGCATCCCCATGAACGAATGGGTTTTCCAATGCATTCTGGG-----------GAGGTGAA-------CCCTTCTGTGACTTCCAGTTTCTCC---------ACTACCCCTGCACAGTATGGGGTTTCCAGCCATACACCCCCAATCAGTAG-TGGGG------ACACTATGATAGGA------AACAGAGGGACAG---CCACTGGGAGCTCA------GGAGATGCACTTGGAAAAGCACTAGCCTC------------AATCTATTCTCCAGATCATTCCAGTACCAACTTTTCCTCCA--CCCCATCCACACCTGTGGGT------TCACCACAAGGAAT---------------------AACAGCAGGTTCAGGGCAGTGGCCAAGAGCAAGCGGTCCTG----GAGCTTTGTCTCC----TAGTTAT---GATGGAACACTTCACACGTTA------------------------------------------------------------------------CAGAACAAGATGGAAGATCGCTT-----------GGACGAAGCCATCCATGTTTTGAGAAGTCATGCTGT-----GGGGCAGACAGGCTCCCTTCC-AGGAGGC--CATGAGGA---CATTCACTCTCTTCTCAGTGCTACT---GCTAGTGTT---------------CTTGGAAGCGGCTTCCCTGCTGCTGTACTCTCTCTTGCCAAT---CGACATTCTAT----G---------------------------------------------------------------TTAAACTCTCACACA---GAAGAAGCCCTGCCTAGTGC-TTCCAACATGCTACAC------AGTCA--GGTC--------ACTGTT-CCTGCACAGCCAGGTTCACTGCCTGATCTAACCA---GGCCACAGGATTCCTAC--------------------------------------------TCAGGGCTTC-CTG------------------------GGCTTGGAAGGGCAG---------------------TACCTCCAGGCAGAGCCCCAGAGATAAAAAGGGAGAGTAAAGAGGATGAGGAGAATAGATCTGTGGGAGATCTGTCAGATGATGAGAAGAAAG-------------AGTCTAAGACACAGCTTAAGGGCTTGTGTGAGTTGGATCAAGATGAAGATGAAGAGGACGATAACCTTCCTCCAGAGCA--AAAAGCAGAACGTGAAAAGGAGAGACGGGTAGCCAACAATGCTCGAGAACGACTTCGTGTCAGAGACATCAATGAAGCTTTTAAAGAGCTGGGGAGGATGTGTCAACTGCAC---CTCAACAGTGAGAAACCGCAGACTAAGCTGCTGATACTGCACCAGGCAGTTTCTGTCATCCTCAGCCTGGAGCAGCAAGTGCGAG---AGCGCAACTTGAATCCTAAAGCT---GCCTGTCTCAAGAGGCGT---GAGGAAGAGAAAGTTTCAGGT---GTTG------ACCCTCAAATGGGCCTGTCTGGAGG-----ACACCCTGGAGTTGGGG---ACTCTCACAACC-CAGTGGGACACATGTGA-----------------------------------------------------------------------------------------------------------------------------------------------------------------------------------------------------------------------------------------------------------------------------------------------------------------------------------------------------------------------------------------------------------------------------------------------------------------------------------------------------------------------------------------------------------------------------------------------------------------------------------------------------------------------------------------------------------------------------------------------------------------------------------------------------------------------------------------------------------------------------------------------------------------------------------------------------------------------------------------------------------------------------------------------------------------------------------------------------------------------------------------------------------------------------------------------------------------------------------------------------------------------------------------------------------------------------------------------------------------------------------------------------------------------------------------------------------------------------------------------------------------------------------------------------------------------------------------------------------------------------------------------------------------------------------------------------------------------------------------------------------------------------------------------------------------------------------------------------------------------------------------------------------------------------------------------------------------------------------------------------------------------------------------------------------------------------------------------------------------------------------------------------------------------------------------------------------------------------------------------------------------------------------------------------------------------------------------------------------------------------------------------------------------------------------------------------------------------------------------------------------------------------------------------------------------------------------------------------------------------------------------------------------------------------------------------------------------------------------------------------------------------------------------------------------------------------------------------------------------------------------------------------------------------------------------------------------------------------------------------------------------------------------------------------------------------------------------------------------------------------------------------------------------------------------------------------------------------------------------------------------------------------------------------------------------------------------------------------------------------------------------------------------------------------------------------------------------------------------------------------------------------------------------------------------------------------------------------------------------------------------------------------------------------------------------------------------------------------------------------------------------------------------------------------------------------------------------------------------------------------------------------------------------------------------------------------------------------------------------------------------------------------------------------------------------------------------------------------------------------------------------------------------------------------------------------------------------------------------------------------------------------------------------------------------------------------------------------------------------------------------------------------------------------------------------------------------------------------------------------------------------------------------------------------------------------------------------------------------------------------------------------------------------------------------------------------------------------------------------------------------------------------------------------------------------------------------------------------------------------------------------------------------------------------------------------------------------------------------------------------------------------------------------------------------------------------------------------------------------------------------------------------------------------------------------------------------------------------------------------------------------------------------------------------------------------------------------------------------------------------------------------------------------------------------------------------------------------------------------------------------------------------------------------------------------------------------------------------------------------------------------------------------------------------------------------------------------------------------------------------------------------------------------------------------------------------------------------------------------------------------------------------------------------------------------------------------------------------
>tcf4-201_cdna:protein_coding Xenopus tropicalis
-------------------------------------------------------------------------------------------------------------------------------------------------------------------------------------------------------------------------------------------------------------------------------------------------------------------------------------------------------------------------------------------------------------------------------------------------------------------------------------------------------------------------------------------------------------------------------------------------------------------------------------------------------------------------------------------------------------------------------------------------------------------------------------------------------------------------------------------------------------------------------------------------------------------------------------------------------------------------------------------------------------------------------------------------------------------------------------------------------------------------------------------------------------------------------------------------------------------------------------------------------------------------------------------------------------------------------------------------------------------------------------------------------------------------------------------------------------------------------------------CCTCCTCAG---------------------------------------------------------------------------------------------------------------------------------------------------------------------------------------------------------GTTTATGC---CCCATCAGCAAGCACTGCCGACT-ACAATAGGGA---CTCGCCAGGTTATCCATCCTCAAAGCCAGCCGCCAGCACTTTTCCCAGTTCCTTCTTC--ATGCAAGATGGCCAC---CATAGCA---GTGACCCATGGAGTTCATCCAGTGGAATGAACC---AAGCTGGGTATGGAGGGA-----TGCTTGGCAACTCT-----TCTCA----TATTCCACAGTCAAGCAGC-------------T--ACTGTAACCTGCATCCACATGAACGACTGAGCTATCCATCACACTCCTCC--------ACAGACATCAATTCCAG-CCTTCCTCCAATGTCTACATTTCATCGCAGTGGTACAAAT------CATTACAGTACCTCGTCCTGCACGCCACCGGCCAATGG-AACAG------AAAGCATCATGACA------AACAGAGGGAGCGCGGCAACCGGGAGCTCGCAGACCGGCGATGCGCTGGGGAAAGCACTTGCCTC------------TATTTATTCTCCAGATCACACCAACAACAGTTTCTCATCAA--ACCCATCAACTCCAGTTGGG------TCTCCACCTTCTCT---------------------ATCAGCAAGCACAGCTGTTTGGTCAAGGAACGGAGGACAGA----CTTCCTCATCTCC----AAACTAC---GAGGGCCCATTGCACACTCTAACACA------------------------------------------------------------------GCAAAGTCGAATTGAGGACAGATTGGAAAGA--CTAGATGATGCAATTCACGTCTTACGGAACCACGCAGT-----GGGGCCTTCAACAGCCATGCC-AGGAAGC--CACAGCGA---GTTACATGGGCTAATAGGTCCT------TCTCACAATGGGGCGATGGGTGGCATTGGATCAGGATATGGAA---CGGGTCTCCTCTCGGCAAAC---AGGCATTCCCTGATGG---------------------------------------------------------------TTGGAGCTCATCGT----GAAGATGGTGTTAATCTACG-GGGCAGTCACTCCCTCGTGCCAAATCA--GGTGTCCGTCCCACAGTTACCTGTACAGTCGGCTACGTCACCCGATTTGAACT---CCGACCAAGACCCATACCGGGGT----------------------------------ATCCCAACCGGTCTCCAA--------------------GCACAGGCCGTCTCTCCAGGCAGTTCCGAGATCA------AATCCGAAGACGAAGGGGACGAAAACCTTCACGACTCGAAATCTTCCGACGACAAGAAATTAGATGACGA------CAAGAAGGATGTCAA----------------------------ATCAATTACAAGGTCAAGATTA------TCCAGCAATAATGATGATGAAGACCTGACCCCAGAGCA--GAAGGCAGAGAGAGAGAAGGAAAGGCGGATGGCAAACAATGCGCGAGAGCGCCTCCGCGTCCGTGATATTAATGAGGCTTTCAAGGAGCTGGGCCGCATGGTGCAACTTCAC---CTGAAGAGCGATAAGCCCCAAACCAAGCTCTTAATACTGCACCAGGCCGTGGCAGTCATACTGAGCTTAGAGCAGCAAGTCCGCG---AGAGAAATCTGAACCCTAAAGCT---GCCTGCCTAAAGCGAAGA---GAAGAAGAAAAGGTTTCCTCC---GACCC------CTCGCCTCTGTCCCTGGCAGGCCC-----TCACCCTGGGATGGGAG---ATGCAGCAAATC-ATTTGGGGCAGATGTAA-----------------------------------------------------------------------------------------------------------------------------------------------------------------------------------------------------------------------------------------------------------------------------------------------------------------------------------------------------------------------------------------------------------------------------------------------------------------------------------------------------------------------------------------------------------------------------------------------------------------------------------------------------------------------------------------------------------------------------------------------------------------------------------------------------------------------------------------------------------------------------------------------------------------------------------------------------------------------------------------------------------------------------------------------------------------------------------------------------------------------------------------------------------------------------------------------------------------------------------------------------------------------------------------------------------------------------------------------------------------------------------------------------------------------------------------------------------------------------------------------------------------------------------------------------------------------------------------------------------------------------------------------------------------------------------------------------------------------------------------------------------------------------------------------------------------------------------------------------------------------------------------------------------------------------------------------------------------------------------------------------------------------------------------------------------------------------------------------------------------------------------------------------------------------------------------------------------------------------------------------------------------------------------------------------------------------------------------------------------------------------------------------------------------------------------------------------------------------------------------------------------------------------------------------------------------------------------------------------------------------------------------------------------------------------------------------------------------------------------------------------------------------------------------------------------------------------------------------------------------------------------------------------------------------------------------------------------------------------------------------------------------------------------------------------------------------------------------------------------------------------------------------------------------------------------------------------------------------------------------------------------------------------------------------------------------------------------------------------------------------------------------------------------------------------------------------------------------------------------------------------------------------------------------------------------------------------------------------------------------------------------------------------------------------------------------------------------------------------------------------------------------------------------------------------------------------------------------------------------------------------------------------------------------------------------------------------------------------------------------------------------------------------------------------------------------------------------------------------------------------------------------------------------------------------------------------------------------------------------------------------------------------------------------------------------------------------------------------------------------------------------------------------------------------------------------------------------------------------------------------------------------------------------------------------------------------------------------------------------------------------------------------------------------------------------------------------------------------------------------------------------------------------------------------------------------------------------------------------------------------------------------------------------------------------------------------------------------------------------------------------------------------------------------------------------------------------------------------------------------------------------------------------------------------------------------------------------------------------------------------------------------------------------------------------------------------------------------------------------------------------------------------------------------------------------------------------------------------------------------------------------------------------------------------------------------------------------------------------------------------------------------------------------------------------------------------------------------------------------------------------------------------------------------------------------------------------------------------------------------------------------------------------------------------------------------------------------------------------
>gi|269785042|ref|NM_001168201.1|_Saccoglossus_kowalevskii_transcription_factor_12-like_protein_(LOC100313756)_mRNA
--------------------------------------------------------------------------------------------------------------------------------------------------------------------------------------------------------------------------------------------------------------------------------------------------------------------------------------------------------------------------------------------------------------------------------------------------------------------------------------------------------------------------------------------------------------------------------------------------------------------------------------------------------------------------------------------------------------------------------------------------------------------------------------------------------------------------------------------------------------------------------------------------------------------------------------------------------------------------------------------------------------------------------------------------------------------------------------GGAGTTAGCCCCTCTCTCGGGGACTGTGACTTAACTTTGTGGAATTACTCGCTGAAGACCCAAGATGTTTTCACCGCCA----------ACTGGTGTTGTTGGGCCAAAAAACGGTGTACACGCCGTCACCTCACACCCATCAGTTGATGGGAGAACGCTCCAGAGGCCTCACTACAAAACAGGAATGGAAGAGGGTCAGGGTTCATGGGGTTCTAACAGTCACCCGAGTCCTAGCTATGACTCGCGGGGATATGAAGGTTCATCTTACAATGATCATATGCCTGATAATCGAATGCAGCTTAATAATAATATGTCATATTCCCATGATATGAACTCTAATAATAGTAGTATGTCTTCATTTATGGGTAAACCCATAGACAGTAGTAAACCTTACCAGATGCCTTATACCATGCCCAATAGGGAAATGCCGCCAAGTCAGGCGGGTATGTCATCAATGGCAAATGAAATGCCTCTATCAAGTCCAAATTCCCTTTCACCACACAGTAAAAGGGGATCACCATTTCCATTTGGTTACAATAACAGTGCTCGACGTCCATTAGTGCCTGAATCTTCAAGACTAGCAGGAGGCCCTACTGCAAAGAGACCCAGAGGTCTGAGTGCAGCACCGGTTGATTCGCCATCAGGGTCCTATGATCCGTACAGTCAAGATTCACCTCGATACACCTCACCCAAGCCACCTACAAACATGTATCCAGAATTCATGGATGGTTCACATGGCAGTCCCGATCCATGGAGTAATAACGGCA---TGCCTCCGTCCACTGGTTTT---TCTTCAGCAATCTTAAATAATACTTCATCTAGTTATACAAATGTGCACCAACGGCCTCACGAGCACATGGGTTATGGTCACACGATGTCACCTGGTAGTCATGAGACTATTAGTA--TGCGCCCGAGTCTTCCACCAATATCTTCATTTCATGGCAATCCAACAAGCGGCAGCACACCTTACACGTCGAATACTTCACCTTTAAATGGTTCTGAAAGTATTAT-GCCAGGAGGAAGAAGTAGTACTGGACCAGCATCCAGTGGTGGTGGTGCTGGGGGTGGCTCACAAACAGGAGATGCACTCGGACAGGCTTTAGCGTC------------GATATATCAACCAGACCAAACTAACAATAGCTATCCTTCGA--ACACTTCCACTCCTGTTGGT------TCTCCAGCACCCATGTCAGCA-----GGGCAATGGACCAGACCAAGCAGTCAGGCGTCACCTGGTCCCTATGTGGAAAGCCATCTTCATTCTCTGCCAACACGCATGGAAGAAAGACTTGACGATGCAATACATATACTAAGGGACAGAGC----------CCAGCAAAGTCGTATGGAAGAAAGACTTGATGATGCAATCAATGTATTACGTAACCACGCTGGCGAAGTC-TCGTACGGCAACATGTCTATTATTGGCAGTGGTGGTATGGGCGGTAGTCAACATCATCCAACGCATCCTAATGGTGCCATGGAATCCCATATGACGTACCACAATCAATA---CGACCCTATGGTTCAAGCACATATGCCTGGTCCGCCTTCGCATGGTCACCAACCACATCAACCAATGTCAGATGAAGTGCCCAGTCCTCACTC-ACGTTTACGTAACTCAGTGCCTGTTGGTGGCTCAGCCACAACTCCTGATATTGCACAACCTCAGCAGCCTTTTAATGAAAAGTTCACCAGAA-AACCCCTGATCCCAGATAATCCAAATACTGATCAT---TCTATGACTACTTATCATCAACTACCTTCGCCTGGCTCTGAATCGCTACATTTATTGTCAACGCTGAAAAATCTCCAACACAGCTTTCAAGC-----------TGTTCAGAATGAGATGCTAGGTCAGAA-----------TGGATCACCATCTCAAGGTATCAAAATTGAAAAAATAGATCAAGACAAAAATGACAAGTCTAAAGAAAAGAGCAATAAAGATGGCAAACAGGAGCATTCAGATGGAAGTATGGTATCCGGGCAACCAGGGGGAAGATCGAAAAAGTCGAGAATGGATGATTTTGATGTTCATGAAAAGATGGGT---GCTGAGAAAAGAAAACCACCAGAAGATGAACCCCCAGAAGTACGAGCTGTACGGGAAAAGGAGAGACGTCACGCCAATAATGCCAGGGAACGAATTAGAGTTAGGGATATTAATGAGGCCTTCAAGGAGTTAGGCCGCATGTGTGCACTGCAC---CTGAAAGGCGATAAAGCGCAGGCAAAACTTGTTGTTTTACATCAAGCTGTTGGCGTTATTACGAGTTTAGAGCAACAGGTCCGAG---AACGCAATCTTAACCCTAAAGCT---GCTTGTCTCAAGAGACGA---GAAGAAGAAAAAGTAGAAGAATTACCAAATCGAGCAATAACAGGGCCTCCTCCACCAGGTGGAGATCAAGGCGCGTTAGGAGATGCGCATTCTCCAATGTCACCATACCTCTGTGTTAGTGATTACTCGTCACCCTGAGT-----TGTTGGGCACTGATAGAACTGGTACAAAGAGGACAGCGACTGGAATTCCCATAATGCATAGCACAACAGAAACGTTTTCCGGATGTGATCTATTCGGGACACCCGCTGATTCTTTAGGAGTGGGAGAACAATTTTCTTTTCAAACTGCCAACATAGGACTGTCTCCTGTATCGCCGTCGTCATCGCAGTCATCGTCGGCAACATTTTCATCGACGACACTAAAACACACGATACCAATGGATCAATTCAATGAAGAAACTCCCTGAAGACAGCCTTGTGGAATCACAATCTTCTCCAGTGCCAGTTCAGTGACAATATGAATATTTAATTTTTGCTTACAAAGAATATACTGATGAGAGCAACAGACTAGTTACTTCAAAATAACAGTTATTACAGTGGACGCTGCTTTAAAAAAAAAAAAAAAA-----------------------------------------------------------------------------------------------------------------------------------------------------------------------------------------------------------------------------------------------------------------------------------------------------------------------------------------------------------------------------------------------------------------------------------------------------------------------------------------------------------------------------------------------------------------------------------------------------------------------------------------------------------------------------------------------------------------------------------------------------------------------------------------------------------------------------------------------------------------------------------------------------------------------------------------------------------------------------------------------------------------------------------------------------------------------------------------------------------------------------------------------------------------------------------------------------------------------------------------------------------------------------------------------------------------------------------------------------------------------------------------------------------------------------------------------------------------------------------------------------------------------------------------------------------------------------------------------------------------------------------------------------------------------------------------------------------------------------------------------------------------------------------------------------------------------------------------------------------------------------------------------------------------------------------------------------------------------------------------------------------------------------------------------------------------------------------------------------------------------------------------------------------------------------------------------------------------------------------------------------------------------------------------------------------------------------------------------------------------------------------------------------------------------------------------------------------------------------------------------------------------------------------------------------------------------------------------------------------------------------------------------------------------------------------------------------------------------------------------------------------------------------------------------------------------------------------------------------------------------------------------------------------------------------------------------------------------------------------------------------------------------------------------------------------------------------------------------------------------------------------------------------------------------------------------------------------------------------------------------------------------------------------------------------------------------------------------------------------------------------------------------------------------------------------------------------------------------------------------------------------------------------------------------------------------------------------------------------------------------------------------------------------------------------------------------------------------------------------------------------------------------------------------------------------------------------------------------------------------------------------------------------------------------------------------------------------------------------------------------------------------------------------------------------------------------------------------------------------------------------------------------------------------------------------------------------------------------------------------------------------------------------------------------------------------------------------------------------------------------------------------------------------------------------------------------------------------------------------------------------------------------------------------------------------------------------------------------------------------------------------------------------------------------------------------------------------------------------------------------------------------------------------------------------------------------------------------------------------------------------------------------------------------------------------------------------------------------------------------------------------------------------------------------------------------------------------------------------------------------------------------------------------------------------------------------------------------------------------------------------------------------------------------------------------------------------------------------------------------------------------------------------------------------------------------------------------------------------------------------------
>TCF4-248_cdna:protein_coding Homo sapiens
-------------------------------------------------------------------------------------------------------------------------------------------------------------------------------------------------------------------------------------------------------------------------------------------------------------GTGTGTGGATGTGTGAGTGAGAGGGAACGAGAGTAAGAGAAAGAAAGAAGTGAGGGGATGTAAACTCGAATAAATTTCAAAGTGCCTCCGAGGGATGCAACGGGCAAAAACTGAACTGTTCAGGCTTCAGATTGTAACTGACGATCTGAGGAAAAATGAGGTGCTCGATGAATTTTCGTTTGTATTTTTTGGCGAGGCGGGGGAGGTGTTGAGATTTTTTTTTTTTCCCCTCGGGGTGGGTGCGAGGGGGATGCATCCTAGCCTGCCCGACCCGGAGCAAGTCGCGTCTCCCCGCCGGAGCCCCCCCACCCATTTCTTTGCTGAACTTGCAATTCCGTGCGCCTCGGCGTGTTTC-CCCCTCCCCCCTTCCCTCCGTCCCCTCCCCTCCCCGGAGAAGAGAGTTGGTGTTAAGAGTCAGGGATCTTGGCTGTGTGTCTGCGGATCTGTAGTGGCGGCGGCGGCGGCGGCGGCGGG-GAGGCAGCAGGCGCGGGAGCGGGCGCAGGAGCAGGCGGCGGCGGTGGCGGCGGCGGTTAGACATGAACGCCGCCTCGGCGCCGGCGGTGCACGGA----GAGCCCCTTCTCGCGCGCGGGCGGTTTGTGT----------GATTTTGCTAAAATGC-ATCAC-----CAACAGCGAATGGCTGCCTTAGGGACGGACAAAGAGCTGAGTGATTTACTGGATTTCAGTGCGAT------------------------------------------GTTTTCACCTCCTGTGAGCAGTGGGAAAAATGGACCAACTTCTTTGGCAAGTGGACATTTTACTGGCTCAA------------------------------------------------------------------ATGTAGAAGACAGAAGTAGCTCAG--GGTCCTGGGGGAATGGAGGACATCCAAGCCCGTCC------------AG---------GAACTATGGAGATGGGACTCCCTAT---GACCACATGACCAGCAGGGACCTTGGGTCACATGACAATCTCTCTCC---ACCTTTTGTCAATTCCAGAATACAAAGTAAA---ACAGAAAGGGGCTCATACTCATCTTATGGGAGAGAATCAAACTTACAGGGTTGCCACCAG---------------------------------------------------------------------------------------------------------------------------------------------------------------------------------------------------------GTCTATGC---TCCATCAGCAAGCACTGCCGACT-ACAATAGGGA---CTCGCCAGGCTATCCTTCCTCCAAACCAGCAACCAGCACTTTCCCTAGCTCCTTCTTC--ATGCAAGATGGCCAT---CACAGCA---GTGACCCTTGGAGCTCCTCCAGTGGGATGAATC---AGCCTGGCTATGCAGGAA-----TGTTGGGCAACTCT-----TCTCA----TATTCCACAGTCCAGCAGC-------------T--ACTGTAGCCTGCATCCACATGAACGTTTGAGCTATCCATCACACTCCTCA--------GCAGACATCAATTCCAG-TCTTCCTCCGATGTCCACTTTCCATCGTAGTGGTACAAAC------CATTACAGCACCTCTTCCTGTACGCCTCCTGCCAACGG-GACAG------ACAGTATAATGGCA------AATAGAGGAAGCGGGGCAGCCGGCAGCTCCCAGACTGGAGATGCTCTGGGGAAAGCACTTGCTTC------------GATCTATTCTCCAGATCACACTAACAACAGCTTTTCATCAA--ACCCTTCAACTCCTGTTGGC------TCTCCTCCATCTCT---------------------CTCAGCAGGCACAGCTGTTTGGTCTAGAAATGGAGGACAGG----CCTCATCGTCTCC----TAATTAT---GAAGGACCCTTACACTCTTT------------------------------------------------------------------------GCAAAGCCGAATTGAAGATCGTTTAGAAAGA--CTGGATGATGCTATTCATGTTCTCCGGAACCATGCAGT-----GGGCCCATCCACAGCTATGCC-TGGTGGT--CATGGGGA---CATGCATGGAATCATTGGACCT------TCTCATAATGGAGCCATGGGTGGTCTGGGCTCAGGGTATGGAA---CCGGCCTTCTTTCAGCCAAC---AGACATTCACTCATGG---------------------------------------------------------------TGGGGACCCATCGT----GAAGATGGCGTGGCCCTGAG-AGGCAGCCATTCTCTTCTGCCAAACCA--GGTTCCGGTTCCACAGCTTCCTGTCCAGTCTGCGACTTCCCCTGACCTGAACC---CACCCCAGGACCCTTACAGAGGC----------------------------------ATGCCACCAGGACTACAG--------------------GGGCAGAGTGTCTCCTCTGGCAGCTCTGAGATCA------AATCCGATGACGAGGGTGATGAGAACCTGCAAGACACGAAATCTTCGGAGGACAAGAAATTAGATGACGA------CAAGAAGGATATCAA----------------------------ATCAATTAC---------------------TAGCAATAATGACGATGAGGACCTGACACCAGAGCA--GAAGGCAGAGCGTGAGAAGGAGCGGAGGATGGCCAACAATGCCCGAGAGCGTCTGCGGGTCCGTGACATCAACGAGGCTTTCAAAGAGCTCGGCCGCATGGTGCAGCTCCAC---CTCAAGAGTGACAAGCCCCAGACCAAGCTCCTGATCCTCCACCAGGCGGTGGCCGTCATCCTCAGTCTGGAGCAGCAAGTCCGAG---AAAGGAATCTGAATCCGAAAGCT---GCGTGTCTGAAAAGAAGG---GAGGAAGAGAAGGTGTCCTCA---GAGCC------TCCCCCTCTCTCCTTGGCCGGCCC-----ACACCCTGGAATGGGAG---ACGCATCGAATC-ACATGGGACAGATGTAAAAGGGTCCAAGTTGCCACATTGCTTC----ATTAAAACAAGAGACCACTTCCTTAACAGCTGTATTATCTTAAACCCACATAAACACTTCTCCTTAACCCC---CATTTTTGTAATATAAGACAAGTCTGAGTAGTTATGAATCGCAGACGCAAGAGGTTTCAGCATTCCCAATTATCAAAAAACAGAAAAACAAA--------------------AAAAAGAAAGAAAAAAGTGCAACTT-GAGGGACGACTTTCTTTAACATATCATTCAGAATGTGCAAAGCAGTATGTACAGGCTGAGACACAGCCCAGAGACTGAACGGCAATCTTTCCACACTGTGGAACAATGCATTTGTGCCTAAACTTCTTTTGGAAAAAAAAAATATAATTAATTTGTAAGTCTGAAAAAAAAATATTTAATTTAAAAAAAATTGTAAACTTGCAATAATGAAAAAGTGTACTTCTGAAGAAAACTACATGAACGTTTTTGTTGGTATTC-AAGTCAGCTAGTGTTTATAATTACTGGATATTGAATTAGGGGAAGCTCGGCTGCCCTAGTAACAAAACCAGCAAACGTCCTGATGACAACGAAGTGATGACATTAGCCATTCCTTAGGGTAGGAGGAACAGATGGATCTTATAGACCTATGACAAATATATATATAAATATATATATAAATATATATTAAAAATTTAGTGACTATGGTAAGCTTTTGTTCATTTGTTTCAGACTTTTTTCTCCTGTAAAAAAATAGTACTGATTAACTTTTTTAAAAGAAAGATTTTACTGTAAATATGGATTTTTTTTTTTTTGGTCTTATTTCTGTCCCTTTCCCTGGTTTGTTATCGTAACCTGTAGTGCCAACTCTGCTTCCAGAGGGGTAGTGCAGGATGAAATGCTGACCCTGATGTTGCTTCTCATTCATAAATAAGTAGAAAGTTGTTTCTCCAGTCTTTTGGGAACACAGGACTTAAAAGTCACATCATGTGTAGATATTACAAGCAGCATTACCAAGACATGGCAAAAAGAGTTTGTCTGAATTGTAATGTTGCGTTTGTGAACCTATTCTGGGATTTTCAGAGGTACAAGGTTAGAATGCTACAATGTTACCACTGTGCCTTCCAATGTTTATATCATCGGAAACATAACATAATCAAAGTGGCTGTGATTTAACAAAA----TGATTAAAGTGTTACCTACCTGTGTAGCCGAAGTAGTGTGCAGTGA----GGCGTTTCTGAATACATGGTCAGATTTTTGGAAAAAAACAAAAACAAAAAAAACAAGTAAAGTTCAAAAACCGTCAAATGAGAAAATTGCAAGTAGTGTGACAGAGCTGATTGATTTTGTTGCTTTCTTGATTTTTTTTTTCAAAATGGGTTTACTAAAATGTAGATGACTTAACTGCCTCCTCCTTCGTCTGAAAAATGCCAATATTCAATCATCATGCAGCATTATAACAAGCCTTATAAGTCCTAAAGCATTAAGTTGCACTTTTTTGAGGAGGGGTAGTGCAGTATTTCTCTGGCCAGTATGAATGAAGTTTATACTTACCATATTTGATAGAAACATAGATCAAGCTATGGCACAGCGACTCATCAGATAGCTAGCTTTGACGTCTGGGCACAATTGAACCAACTTCCATCGTGAATCTTTATAATGATTGACTTTGGTGTATAGTGCAGTAAACAAATAGTGCTCCTAGTTAAGTATTTGTCAGCATCCTTTTGTCTCTAACTTGTTTCTATTTTTACAGCCACACAATTCTTGGCATGTATTAAGAAAAAAAAAAATCCCTGTTCAAGTAGTTTTTCCACCTATCAGCACTGAGTAAATGCCATAAATCCATTGAAATGGTCTAAATGTTCCATCTGTTCTCCTGTTTTGCCAGTTATATAGTAATGAAATACATTTGTAAATTTTATGCAACAAATGGCAAACGTATCATTATTTTGAAATTGTGTATGTAAAAGTTATATTTTTACATGTAGACTCTTGTTATTATGTGTTTTAATACATTGTATCAGTTTTTGTTTTTTTTTAAAAACTGTGGTTTAAAAAGAAGTCTCATTTAAATGAAATAGCTACAAGAATCAGAATTTTATGTTCATTTCTGAAAATGTAAGAACAAATAAGATAGTTACCACGTGGTCATCTTTTACAAACCCATAAACATTTTGATTAGCTGTGTGTGTGTTGAAAAACTGTAAATATGTTCAGTAGCGATAAAACTAAAATAACTTTGATTTGTTGATAAGTTCCTAAAATGTGGAGGTGGATTAAAACCTTAGGAGAATAGCAGAAATCAAACTTCATGAAAAGTTATTTTGGGGCTTTCCTGTGAAATGTATGAACAAAGAGGCTCAGAGAAGGACATGGAAGACAATAATGTATACTCTCTCCTCCTCCCTGAATAATGAAAACCATGTGTATTTGTTCCCTCCGTATGTTAAAGATTTCCTTTTAGTGGTACATTCTGCACTCATTTTGTATAGTCTACCAAGGCGGGTATCCCTAGGAACAATATTATATAGGAAGCAGGTATACTCTGATCACATTCAGGATAAGTGTACAGAAGAAAATACGGTGTTTACTCTTTAGGGAACTGGAAACACTCCCTGCATTGATGTACATTTTAAGAATGGCACTTTTGATACATGTTATCATAAAGGTGCTTAATAGAGCTGAATTAAAGTTTTTCAAATCTGTAAACAAAGCAAAAAAGTAAATTGTAGTCATTTGATTATTTTTTAAATTGGTGCTTTATATTTTGTTCTCACTCAGAGTAAAAGCTGCAATTTATTGTTCACCAGCTTTGATGTATTCATTACTCAGTAATGCAATACCTCTATTGTTGAATTCCCTTTGGAAATAAGTGAAAATTCTAACGGCCACTGAAAGCTGCTCGCTAGGTTTTGCTTGGTGGAGAAACATAATCTGCACCTATCCATATTAATTGGGTTGTATCCCCATTAAAAAAGAAAAAAAGGGAATGTGGCCTTTTTAGTGTGTTTTTTATTGTTGTTGTTTTGTAATTATCAAACCCAGGTAAGATATTGGTATCCTGCACTGGATTTTCAAATGAAGTTCAGCAGAAGACAGTTAAGATTAAAGTACTATACAAAAATTTCAAAAGGGTCCATACTACGCTATCTGTATGACGACACTTAGGCTGGGGATCTCTTTCAGAAACTCGGACTTTAAAAGCAACTTGGAGCAGTTGATCCACCTCCACATTCAAGTAATTTATGAATATGCAGAATAGGGATCTGTTCATCTAGAAATTTTTACCATTTGTCTTCTGTGTAGCTGCAAGGAACACTAATGTTTATACAACTGTCAGTCCACCCAGTGGTGCAACTGGTTCTGATTCAGTCTTCCGATTCCTTTTTATTTTTCACTTTTTCCTATTTCTGAATTTTTTTTTTTATTTGTGATCTTGATTTTGATGAGGGGTTGGGGAGTGGGGAGGGAGTCGAACCAAGACTTGGAGTTAAGAGGATTTTCATCTTTTGCATCCAACAGGCAGAATATGATCTGTGTCCAAAAGTGAACTTGAGTCAGGAATGAATCAATTTCAGCATAAACAAGCACAAAAATTTAGTCTGCTGGCTGACTGGAAGCAAAAAAGTCAAGATGGAATATGATGAATTCCAACACAATGGGGCACCAAGGCCTTTAGGCCTCTCTTTTTATTTTGCTTTGGTTTTGTTTGTTTTTCTTTAGAGACATGCTCTTTCTCATGGGACTTGAAGTGGACTCATCTTTGTGCAGTGCTGGTTTTGCCATACTCATTTCAAGTATTATAGACATATGTAATGGTGAAAATATATGAACTGTGGCCTTTTTCATTCTTGTTACTTGTGATGCAATTAAGTGAAGATAAGAAAAAAAAAAAAAAAGCAGAGATTTACCATGTATCAGTGCCTGGCTTTTTGTTATAAAGCTTTGTTTGTCTAGTGCTCTTTTGCTATAAAATAGACTGTAGTACACCCTAGTAGGAAAAAAAAAAAACTAAATTTAAAAATAAAAAATATATTTGGCTTATTTTTCGCAGGAGCAATCCTTTTATACCATGAATATTACAAAAAAATTGTCAGATTCTGAATATTTCTTCTTTGTAGATTTTTGGAATCATTATGAGTAAAAGTTTGTTACTTTATTTTACTATTTAAAAGATGTTATTTTACCATGTGTTACCAAGATGAAACTGTATGGGTAGCTTTTTTGTTTGTTTTTTGTTTTGTTTTTGTTTTTGTTTTTGTTTTTAGTTGTAGGTCGCAGCGGGGAAATTTTTTGCGACTGTACACATAGCTGCAGCATTAAAAACTTAAAAAAATTGTTAAAAAAAAAAAAAGGGAAAACATTTCAAAAAAAAAAAAAAAGATAAACAGTTACACCTTGTTTTCAATGTGTGGCTGAGTGCCTCGATTTTTTCATGTTTTTGGTGTATTTCTGATTTGTAGAAGTGTCCAAACAGGTTGTGTGCTGGAGTTCCTTCAAGACAAAAACAAACCCAGCTTGGTCAAGGCCATTACCTGTTTCCCATCTGTAGTTATTCGATGAAGTCATGTACATGACCGTTCTGTAGCAATAAATGTGCCATTTTTATAAACTGTTTCTGACACTTGTTTCATTTCATTTTGCATTGTCCATATAGCTATGATTCTCTTCTGTAAGTAAAACGCATCTATATTTCATTTTCCAAGTGTTGGAGGTATTGACAGCTTAACAAACAAAACATACAAAAAAAATCACAAAAACAAATTGAAAAGCAAAGCACATGATTGATCAAGGAAGAGATGCCCTTAATGAAAATGGAACGGGATGCATGCAAAACAAAAAGAAAACTGTCTAGAGGATTAACTAATTGAAGGAATATAATTAATGTGTGTGTAACACTGAAGCTATGCATTTGAAGAGCTCTGAACTGCACCAGTGTTTTCGGTTGTGCTGCAGGTTGCTAAGTCAAGTCAGCCTTAACCTTTTGCACCAGTTGGTCGGCTGTTTGGCAGAACATTCTCAGATCTTTTCAGTCAAAAATCTAAGATGATTTATTTTGTATCACTTTGTTAAAAGCTGAATATTGTTAACTACAGTTAATATTAACACTGTATTTATACTTTCTCAAACTACATCCGCCCCACCACTTCTGGTTGCCTCTGTTGACTATTAATCCAGATGTAAACAACCAGATGTTTTTTTCTAACTTGTACAAACTGACGTGTGTCAACTATCATGGAAGGAAAAAAATGTACAGATTAAAATTATTCAGTGTTATGTACTGTAAGTTAATATTTTTGTAGAATGGACATCAATCTACTTTGCAAAATTTGGAGGCTATTTCAACATTGCACTGTAGAAATGTAAAGTAATGTATGCAATGTAAAGGAAAGCCCGCGGTAGCTGAGCGCTTCATAACAGAATGTTCTAATCAAGTACGTGGTATTTGGGGATGTCTCCAATATTGCTCTTGTATTCTTTCTAATTGGGTTTAGTGACTAGTTGAAGGAAAATGTTATAACGCCATTTGGTTCACATGTGAAGTGCCCTCCATAGCCAAATGTTGGGATTTTTTTTTTTTTCGTTTTTGGTTGGACTGTTTGCAGATATTTAAATTTTATGAAATTTCCAAAGATTTTGGTTGATAACCCCCTTTTACCTTCTAAATGATTTGAGATGTTCTTATGTTCTTACTGTGTGTTTTAAATATATATAAAAGAGCCACAAGCATTT
>tcf12-214_cdna:protein_coding Danio rerio
-----------------------------------------------------------------------------------------------------------------------------------------------------------------------------------------------------------------------------------------------------------------------------------------------------------------------------------------------------------------------------------------------------------------------------------------------------------------------------------------------------------------------------------------------------------------------------------------------------------------------------------------------------------CGCTGAAGAACAGCCGAGTCTACGGCGCTGGCGGAAGAACACGATTTCAAACGTCATCGCTGCGCTTCGGTTATCGCCAAGCAAA-AATGTCTGCCTAAG--GGAAACTCGCAAGTTACATAGTGGATATTTGCAAAA-----CACAATCGCAAACGATATCGATTTCATTAATTTTCCGACGCGAGACAAGGAAATCTACGCCGTGACTGGCACACCCGATCGCCCTAGTTGG-------ATTTTTGA--CAGGATAAAAGATTTAGTAA-----------AGGATCGTAAGGATGA-ACCCT-----CAGCAGCGGATTGCCGCTATCGGGACGGATAAGGAGTTGAGTGATCTGCTAGATTTTAGCGCG------------------------------------------ATGTTTTCTCCACCTGTAAATAGTGGGAAAAATAGGCCGACCACTCTTGGAAGCAGCCAGTTCACAGCATCAG------------------------------------------------------------------GTATGGATGAAAGGACCAGCCAAG--CATCATGGGCCTCAGGTGGCCAGTCCAGCCCGTCCTTTGAGTCCTCCAG---------GGGGTTTGCAGAC---TCTCATTATGCTGATCACTTGAGTGACAGTCGATTAGTGTCCCATGAAGGATTGTCCCCAACACCTTTCATGAGCTCCAGCATAATGGGCAAG---TCTGAGAGGCCTCCGTTCTCCGGTTATGGGAGAGAGCCAGGCGTCTCTGG---ATGCCAGTCCAATCT---GAGGTCAGATATCCAGCTGGCCAGCCCAGGACCCGTCACCACCCCTGG---AAAGTCGCCCACTCCATTCTACTCTTATACTGGCCCCAATCCAAGAAGACGCCCGCTCCAAGACTCGGCTTCAATGG---------ATCCTCTGCAAACAAAGAAAGTGCGCAAGCCCCCTCCCGGCCTGCCTACATCTGTGTATGC---ACCATCTCCCAGCTCAGAGGACT-TCAACAGAGA---CTCTCCGTCTTATCCGTCTCCAAAACCCCCCGGCAGTATGTTCGCAAGCACTTTCTTT--------GATGGGACC---CACAATTCCTCTGACCAGTGGAACTTGTCCAATGGGATCAGTC---AGCCAGGCTATGGGGGAA-----TGCTGGGAGGATCTTCA--TCTCA----CATGCCACAGTCTGGAAAC-------------T--ACAGCAACCTACACTCACACGACCGCCTGAACTATCCGCCACACTCGGTGT--CGCCCACAGACATCAACGCTAG-TCTGCCACCCATGTCCAGCTTCCACCGCAGCAGTGCCAGCACCTCACCCTTCGTCACCGCATCTCACACCCCGCCTGTCAACAC-CACAG------AGGGGGTTATGGCTGCTGCCAACCGAGGGAACG---CCACTGGAAGCTCTCAGACTGGAGACGCACTGGGAAAAGCCCTGGCTTC------------GATTTATTCTCCTGACCACACCAGCAGTAGTTTCCCCTCAA--ACCCCTCCACTCCAGTGGGG------TCTCCCTCTCCGCTGGCGGTTCAGGCAGGCGCTGCCACAGCAGGTACAACTCAGTGGACTCGTGCAACAGGACAGG----CACCTTCCTCCCC----AAGCTAC---GAGAACTCCCTCCACTCTCTGAAAAACCGTGTGCACCAGCAGCTTCATGAGCATCTGCAGGATGCCATGTCCTTCTTAAAGGATGTCTGCG---AGTCTCGGATGGAGGACCGACTTGACAGG--CTGGACGATGCGATCCACGTCCTGAGGAATCACGCTGT-----GGGCTCCACTGCTGCTCTTTC-TAAT-----------GA---CATTCACAGCCTGTTGGGACAA------GCGCACAATGGGCCAATCTCAGCCATCGGCAGCAGTTTCCCTTCTTCTGGATTGGTCAC---CAAC---CGAACAGCACAAATGG---------------------------------------------------------------GCTCTGTTCACCGT----GAAGAGAGCGGCAGCCTGAA-CAACAACA-ACCACAG------CGCCC--TGCAGG----CCAGCGCTGCGCCCACC-TCCAGCTCTGAGCTCAACC---ACC---AGGC---AGACGCCTTCAGAGCA----------------------------------ATTGCAGGTGTATTGGCC--------------------AGTCAG------GTTGCTTCTCCTCTGGGGTTGAAAGTGGAGAATCAAGATAAAGAT---GA---TATGCATGACAGTCATGCCTCTGATGACCTGAAATCAGACGATGAGAGCGATAAAAGGGATATGAAGC-------------AGAATCGAGGAAGCTCTAGACCAAGTTGTGAACTGTCCTGCAGCAGTATCAATGAAGATGAGGATCTGAACCCTGAACA--GAAAGCGGAGCGTGAGCGAGAGAGAAGGATGGCCAACAACGCCCGCGAGAGGCTACGAGTGCGGGACATCAACGAGGCCTTCAAAGAGCTGGGCCGCATGTGTCAGCTGCAC---TTAAAGAGCGAGAAACCCCAGACCAAACTGCTCATTCTCCATCAGGCCGTCGCCGTCATTCTCAGCCTCGAACAGCAAGTCAGAG---AGAGGAACCTGAACCCCAAAGCA---GCCTGCCTTAAGAGGAGG---GAGGAGGAGAAGGTGTCAGGG---GTTTCAGGTGACCCCCAGCAAGCCCACCCCGCTGT-----GCACCCGGGCCTCACAG---ACACATCCAACC-CTATGGGCCATCTGTGAACAGCCAGATCAAATGGATCCCGATG----GCGTGTGTTAGACAGAGTCGGTGACCTTGCTTTCCACGGGCGGACAGG-ACTCACAGTTTGTG---ACACAAATTTGAAAAGACAGACCACTCGAAGCAAAATTCCACCGTTAAGCAATCCTGAGATAGAAGAAAACTGGCAAGTGCCCAGCTCCCTGTGAAGACATCCCAT-ATCGATAAGCAACCTTCTGCCCACCAGAGAAAATAAAA-AAGAGAGAAGTATCCAGCATAAAAGCCCCTCAGCACATATCGCTGTCTGCAAGCCGTGTGCCGCAGCTGTACAATCAGAGACTGTCTCCACCCCTCCACCCTCTACGTGGAACTTGCCTTGTGCCTAAACTGAATTGACGAATGCATTGTAACAGCAATTGTTTTCTTT-----CATTTCTTTTTCCTTATTTATTATGTTACTGAGCTGTAAGTCTATGTTTAAAGGGAAAGTTCTGACATTGCTATGAGAATCTGG-TGGCGTTTCAGTAGATCTGCAGTTTGTCCGTCACATCAGAGTCTGTGGAAGGGCCTCTCCGCTCAA-TCATCCGCTCCATGAGATTAATATATATATATATATATATATTCATATCAAAATCTGATAGTGTTTGAGTGATAAAAGACTCAATGATCCCTCTGTCTAAACAAAGAAAAAAGAAAGAAATAATATATTATTTATATTT--ATCTACATTCATTCCACACAAAAACAGCACGAGAAACCAAAACTACCTAATTCTTCAAGAGGTTTGTTGATAGTGTAGCTCAGAGCCCTCCTCACACACACAAAATGACGGTGAAACGGCAAACTCTGGCTTTACTGAAAGGTCAAAGGTCCAACACAAGCTGACATGTTTATACTCATTAGTGAGCAGTACAGATACGGAACGCAGAACGTTACCGAACCCCAGCATTCCCTGCATATTTTCTTAGTGTCTTAAATGGGAAAGGGGACGCAGTCTCGTCCTTTTGATTCCTTTGCCATATAGTGTTAAAGGTAAAGAGAGCGACGTATTTCCGAAACAGTTTATTTGTATTCAGATGATCTGGTGGAACAGCCGTGGTTATGCCGAGGGCATCTGTACTGAGGAATCTCTGTTGAATACCGTGAAACATGGCACAAAAGAGAGAGTTAGATTTCAAACGAAGACCATTCATTCACCTGGCCTGAATTGAAGTTTTGTTTTTGTCTTCTTTTGTTTTATTTTCTAAAACAATTAACAATTTTTTTAAGAAAAG-AGAGAAAAAAAAAGCGTACTCAAAGTAACCATATGTTATATGTTTATTTGTAATTGTATACAAAGCATCTCTAGGCTTCATAGTAAAGCGTATATTTGTGGTGTGAAAATAGAAGGATGTTCTAAGTTACTTAGAATGGCTTTGTCTTTCCCCTCACGCACGCATCCA-AGTACTTGATACTTGATCAGCAGAATGTGAGCGCAATGTCTGTTTGGAAAAAAAAGAGAAGCTCTATGAATTCACTCGCACAGTGGAAATGATGAACAAAGCCAGTTTGGATCAGGATTTGATGTTTGTAAATCTGAAAGGAGCAGCAGTCACCACTTTTCTT---TTTAATGTGTTTTTCTTTAAGACCAAAAAGATTTGTTTTGTGTCTTTTTCTACCCTGTCTGTTGTCTTCCACACGTTCACTGAAACAAGACTGCCACATATTCTGGTATGAACCAC-TCAAGTCAAAAGAACAAAAACTTCGGTAAGGATGATCTTTTTAAAAGAGTATCAGCATTATTTTCCTTTCTTTTTCGCTTTGTGGAGAGTTCCCTTCCTTGAGAAAATGATCGTGAAATCCACTAGTCTTTGTGGCCTTGTTATACATTTCAGTATTCAAGAGCTTGTATTTTTGCCGGCTGAAAATGAGGATATGAGTCATCTCTTTGTCTGTTGTTTTGTTTTTATTCCTTTCCTTTTTTTCTGTGTTCTGTTCTTCCTCTGTTGCATATGTTAGATTTTGCTGTATGCCCTGATGCTTTCCCTCATTACAAGAAAAAAAAATCTATGAAAAGGATAAAAAAAAAAAACATTTGGCTTATTTTTCACTATAGTTAGTCTTTTATACAATAATATTGTAAGAACATTTCTTGAATTCTAAATATTACTCTTTCTAGATTTTTGAAATC--AAAAGTTTTGAGTAAAAAAGTTTCTTACTTTATTTTACTATATTAGATAGTAAAACGAAATGTACGGTTATTTACCATAACCTGTCCATTATTATAAAAAAAAGATTATGGATAGCATCTTAAAGAACAGAAGTAGGATTGTAGCTGGCAGTCTAGTATGTATGGGGTATTGTACGAGCTCGATGTTCCAGAGGATGTGCTCTCCATCTCTGTCTCCAGTCTGCATTGTTGGTTGATGAACGATTTGTA-CCCATGTCGAAATTCAAGGTATTGTCAATGCACATCAGAAAACCAGCAGTAAGAAGTCGAATTCTTTTTTCCTTTTTTTCTGTCTCTGTAACAGAAA-CACGATATGTATATAACATTTATGTAGCAATAAATGTGCCATC---TTTTTTAACTC--------------------------------------------------------------------------------------------------------------------------------------------------------------------------------------------------------------------------------------------------------------------------------------------------------------------------------------------------------------------------------------------------------------------------------------------------------------------------------------------------------------------------------------------------------------------------------------------------------------------------------------------------------------------------------------------------------------------------------------------------------------------------------------------------------------------------------------------------------------------------------------------------------------------------------------------------------------------------------------------------------------------------------------------------------------------------------------------------------------------------------------------------------------------------------------------------------------------------------------------------------------------------------------------------------------------------------------------------------------------------------------------------------------------------------------------------------------------------------------------------------------------------------------------------------------------------------------------------------------------------------------------------------------------------------------------------------------------------------------------------------------------------------------------------------------------------------------------------------------------------------------------------------------------------------------------------------------------------------------------------------------------------------------------------------------------------------------------------------------------------------------------------------------------------------------------------------------------------------------------------------------------------------------------------------------------------------------------------------------------------------------------------------------------------------------------------------------------------------------------------------------------------------------------------------------------------------------------------------------------------------------------------------------------------------------------------------------------------------------------------------------------------------------------------------------------------------------------------------------------------------------------------------------------------------------------------------------------------------------------------------------------------------------------------------------------------------------------------------------------------------------------------------------------------------------------------------------------------------------------------------------------------------------------------
>tcf3a-201_cdna:protein_coding Danio rerio
---------------------------------------------------------------------------------------------------------------------------------------------------------------------------------------------------------------------------------------------------------------------------------------------------------------------------------------------------------CAACAGTGCGTCGTGTCATTCCGCGCGCGAGTCTAGTACTGCGTGATTTAAAGCACAATCGGGAAATATCAGGATAAAGTTACATATACTGTCGTCGCTGATGTTTGGCGTTTTAATTGTGTTGGTTGTGGATTAAATATCAAAGTAAACGCGCGATTAACGCAGTACTAGTTTTCTGGGCGTTTGAAATCGGACACC-----GCTCTAACGTCTCCCCTCCGCGCGGAGGATTACACTGTTGGGGCTGACAATGTGGACGGTGCT----AAAATGTCTCCTCTGAAGATGAGAT--GTTACATTTGTAGCGCCCAAAATAATTAGAATAGAACTTTAAGCAGAGTTACATTTGAGCACTATTACATCGTAACACTTGTCGACGCGGACTGTTCGCGTCTGCCGGGAAATAGGACGCATTTTGCACCGTGATTTAGCGGGACCTGAGACACGGAGGGGGGAAATTTTGTCCCCCAACTTTTCTGTTTTTCCTCTC-AGGCTGAAGCGCGTTTCTCTCCCGCTGGATGCCGCGCGCGTGACGCGAGAAACAGATCGTAAAGCTGTTTGAGCTGAAAGAAAGACGTCTATCAAGAGAAG--CAGATCAGGATGGCGACGGTGGGGACCGACATGGAGCTCAATGACCTGTTGGATTTCAGTATT------------------------------------------ATGTTCCCTCATCCAATGTCAAACGGGAAAAGCAGAGGCCCCAATATACCCAGCAGTCAGTTCGGTT-TAGAT--------------------------------------------------------------------------GACAGAAATGGCTCCG--GCTCCTGGGGTTCAGAAGC---AAACAGTCCTTCATTCGGCGCA------------CGGCTGTATGGAGACGGCCATCACTATCCTGA---------------------------ACATGACAACATGT----------ACAACTT-----AGAGATTGACGGTAAA---TCAGAGCGAGGT---TACCCTGTCAC------ACAGCCGCAGCTCC--------TGCCGG----------------GTGAGATCAACATCGCAGCTTCTGATGCTCTTTCTCCTCCTGGAATGAAAGGCTCTTCTCAGTTTTACAGTCCGCAC---------CGCCGCAGGC---CTGCAGAGTCCAGTATAGATCC---------------------ACTGCCCAAAAAGAGGAAGGTTCCTCACGGCCTGCCGACGTCCATATCGGCGTATCCAGGCTCTACTGGTGACGATT-ATAACCAGGA---CAGCGCCGGATACCCCGGATCCAAA---CCTGGAAACCTTTATCCAGGCTTTTTTAAT--GTGCAAGAAGGACT------------TCCAGATCATTGGGGTCAGTCTGGATATCCT--CC---GGTCATGAGCAACTTCAT----AAACCCACAGAAGCGT-------------CAGCCG-----CTGCCGGTGTC------------TCCGCAGAATT--ACCCTCTTCACGGCAGCGAGGTCAATTTACCCTC--CA--------------------------GCTTCCACTCGGTTCC----TGCAG----------------------GTTACGGCGTTCCCAACCACACACCACCCATCAGCTC-CAGCG------AAGGCATCATGGGA------AACAGAGGAGCAA---ACGCTGGCAGCTCC------GGTGCAGAGATCGGGAAAGCTCTGGCTTC------------GATATATCCATCAGACAATAATGGCAGCAACTTCTCCTCGA--CGCCGTCCACTCCTGTGGGC------TCTCCTTCTAATGT---------------------GGCCGCCTCTGCATCTCAGTGGCCCAAAGGCTCCTCTCAGC----CTGCGCCATCGCC----TGGTTTT---GAAGCAGGATTG---GCAC---------------------------------------------------------------------------AGAGTAAGCTAGATGACCGTCT-----------GGGTGAAGCACTGCATGTGTTGAGGAATCATGCGGT-----GGG------------------------------CACAGA---TATGCAGAGTTTGCTGAGCGCTG---CCATCTCTGGTCATTCGGCTGGTGCTGCGGCTCTGGGCTCCCTCAGT-CAGGCCTTCGGTC--TCGCCAACCGTCTGCCGGGCCTGA---------------------------------------------------------------TGTCAAATCACAGT----GAAGACGCCGCAGGTTTACC-GCAGTCCAGTGCTCTTCTGC--AGGGA--CAC---------CACACTTC------CCATCAGCCTCCACCGTCCTCTCAGTCTGACACCTTCACCAGTCTCTCT---------------------------------------------TTGGCTCGCTC-------------------------GTCTCACGCCTCCAGC---TCAGATATAAAGAGAGAAGACAAAGACGACGAT---GAGAATCTGTCTATCGCAGATAAATCAGAGGATGAGAAGAAAGATGGAAAAAGCCGCACGAGAACGAG---------------------------------TCAAGACGAGG----------------ACGAAGACGAGGATGATGAGGATCTGCCGGTGGAGGT--GAAGGCGGAGCGGGAGCGTGAGCGGCGAATGGCCAATAACGCCCGCGAGCGTCTGCGTGTGCGCGACATCAACGAGGCCTTCAAAGAGCTGGGCCGCATGTGCCAGCTGCAC---CTGAGCAATGAGAAACCGCAGACCAAACTGCTGATCCTGCACCAGGCCGTAAACGTTATTCTCAACCTGGAGCAGCAAGT--GCG---AGCAG----TGTGTC----GGAG---GAGAACCTGA--CGGTG----GAGGAGAAGGAGCAGCGCGAGC--GTGAGCGACGAATGGCCAAT--AACGCCCGTGAGA-----GGGTTCGAGTGCGCGACATCAACGAGGCC-TT-CCGGGAGCTG-----GGCCGCATGTGCCAGCTGCACCT----G----CGCAGCGACAAGG------CCCAGACCAAACTCATCATCCTGCAGCAGGCCGTGCAGGTCATCCTCAGCCTGGAGAGGCAGGTGCGAGGTAGGAGGAGAACAGAGCGCGCACGTCTGTCTGTACGG-----------------------------------------------------------------------------------------------------------------------------------------------------------------------------------------------------------------------------------------------------------------------------------------------------------------------------------------------------------------------------------------------------------------------------------------------------------------------------------------------------------------------------------------------------------------------------------------------------------------------------------------------------------------------------------------------------------------------------------------------------------------------------------------------------------------------------------------------------------------------------------------------------------------------------------------------------------------------------------------------------------------------------------------------------------------------------------------------------------------------------------------------------------------------------------------------------------------------------------------------------------------------------------------------------------------------------------------------------------------------------------------------------------------------------------------------------------------------------------------------------------------------------------------------------------------------------------------------------------------------------------------------------------------------------------------------------------------------------------------------------------------------------------------------------------------------------------------------------------------------------------------------------------------------------------------------------------------------------------------------------------------------------------------------------------------------------------------------------------------------------------------------------------------------------------------------------------------------------------------------------------------------------------------------------------------------------------------------------------------------------------------------------------------------------------------------------------------------------------------------------------------------------------------------------------------------------------------------------------------------------------------------------------------------------------------------------------------------------------------------------------------------------------------------------------------------------------------------------------------------------------------------------------------------------------------------------------------------------------------------------------------------------------------------------------------------------------------------------------------------------------------------------------------------------------------------------------------------------------------------------------------------------------------------------------------------------------------------------------------------------------------------------------------------------------------------------------------------------------------------------------------------------------------------------------------------------------------------------------------------------------------------------------------------------------------------------------------------------------------------------------------------------------------------------------------------------------------------------------------------------------------------------------------------------------------------------------------------------------------------------------------------------------------------------------------------------------------------------------------------------------------------------------------------------------------------------------------------------------------------------------------------------------------------------------------------------------------------------------------------------------------------------------------------------------------------------------------------------------------------------------------------------------------------------------------------------------------------------------------------------------------------------------------------------------------------------------------------------------------------------------------------------------------------------------------------------------------------------------------------------------------------------------------------------------------------------------------------------------------------------------------------------------------------------------------------------------------------------------------------------------------------------------------------------------------------------------------------------------------------------------------------------------------------------------------------------------------------------------------------------------------------------------------------------------------------------------------------------------------------------------------------------------------------------------------------------------------------------------------------------------------------------------------------------------------------------------------------------------------------------------------------------------------------------------------
>tcf3b-201_cdna:protein_coding Danio rerio
---------------------------------------------------------------------------------------------------------------------------------------------------------------------------------------------------------------------------------------------------------------------------------------------------------------------------------------------------------------------------------GTTCCTAT-TATCAATTCCTTTTTTCCCTCAAAGCCGATCTAT-TCAGTCTTGACTGACAAATGAC-CAATGACCGCTGTGTG-CGTCCCGAC----TCATCAGTGCATTTTAATCCGTAGACCTTATCGAAATAACTCTTGACT---CCCCTGGGCACATGAAACTGGACACCCGAGCGTTTGAGGCCCCTCTTTCCATGCGGAGGAATACATTGTTGCTGCTCACAATGTGGATGGAGGTGGTCAAGATGTCTACTAGAAGAATGAATTC-ACCTCAATTGTAA----CAACATAAAGGAAGTCGTGGCGCGGGATTGTTTGGATACAGAC-CTGCAACATTGTATTAATGACGTTGGTGTTTTGGAGGAGGATGTCAAAGGAGAAATAACACATTGTTGCG---CCTATCAGCCTTTAATGCGCCGTGCTTCAAATTCTT----TCAAGTTTTATGGTTTTTCCCTGCGAGGCTGAACCTTTCTTTTTTACTACTGGATG---------TAAGACAACTGATAAACTG-AGGGTTCTTTAA----AAACCGAGGGGTATGA-ACGAGCCA--CACCAGAGAATGGCCACAGTGGAAACAGATAAGGAACTCAGTGACCTGTTGGATTTCAGTGCG------------------------------------------ATGTTTGCCCCCCCTGTGGCCAATGGGAAGAACAGACCAACCACACTTGCTAGCAGTCAATTTGGTGGTACAG--------------------------------------------------------------------------GAATGGAAGAACGCAGTAGTCCTTGGGCTGCCGGAGATCAAAACAGTCCATCTTTTAAC---------------CAGAACTATGGAGAGGGCCCACACTATAATGA---------------------------GCATGAAGGACTATCTTC---CCCATTCCTTGGGACAGGGATTAGTGGTAAA---AACGAAAGAGGTCCTTACTCTTCCTTTGGGGGACAGCCGGGATTCC--------TGCCCT----------------CAGACATTGCCATACCTTCTGCAGATGCCATGTCCCCATCTGGACTGAAGTCTGGCTCACAGTTTTACCCATCATACGCAAACAATCCCCGAAGACGCCCCTCAGATGGAGGCATGGATCCCC------------------AACCACAAAAAAAGATCAGGAAGCCACCAGGACTGCCATCTTCCGTTT------ATGCTGCCACCTCTGGTGATGACT-ATATTCGTGA---CAGTGCCGCTTACCCGGGCTCCAAA---CCTGGCTCTGTGTACCCAGGATCTTTTTAC--ATGCAAGAAGGCCTA---CACTCATCTTCGGATCCCTGGGCCCCTTCCGGATCCTTAGGCC---AGTCAGGATACACGGC-T----ATGCTGGCGAATTCGC-------------CACACATAAATCAACCAGCCTCC---------TTTTCGGCGATAA--ACCCACAAGACAGGATGAACTATCCTTTGCATGGAGCA--------------------------GACGTCAATGGTTTCCA---TTCAG----------------------GCTCTGCAGCCTATAGCCACACATCCTCCATTAATGG-ATCAG------ACAGCATTTTGGCC------AGTAGAGGTACAG---TCGCAAGCAGCTCA------GGTGACGAGATTGGAAAAGCTCTTGCTTC------------GATCTACCCTTCGGACCACAACAGCAACAACTTCTCTTCCA--CTCCTTCCACTCCTGTGGGC------TCTCCTCAAGGCAT---------------------TGCAACAGGTGCAACACAGTGGTCGAGAGCTTCTGGCCAGG----CTGCTCTGTCTCC----TAATTAT---GAAGGTGGACTACATGCACTG------------------------------------------------------------------------CAAAACAAAATGGAAGACCGACT-----------GGAAGAGGCCATTCACGTCCTCCGGAGTCATGCGGT-----GGGTCAAGCACCAGGAATTCC-TGGAGCC--CACGCTGA---CATGCACGGCCTGCTGAGTGCCGTCTCCACATCCAGCGCATCCATGGGCAGCATCCCACAGGCTTATTCCAATGCAGGACTGCC-CC--TCAGCAACAGACACCCTGCCATGG---------------------------------------------------------------CTGGAAGCCATCAT----GACGACCATGCCTGCCTTCC-TCCCAGCAGCACCCTGTTGC--AGTCG--GCT---------CATGCTTCAGGCACCCCACAGCCTGGAGGAGCACCAGAGGCTTTTAACACTTCAGGTTTGCCCGGAG---------------------------------------GCTTGGCCCACGC-------------------------CACGCATTCGTCAAACAAGTCTGATATTAAGAGGGAGGAAAAGGAGGATGAT---GAGAACTCTTCTGTGGCTGACAAGTCTGAGGAAGAGAAGAAGGAAAGCAAACCTCGCACCAGACCAAGAAAGGAGGTGTTTTCCCAAGTCCTTTCAGGTGTTTCAGACCAGGGAGAAGATCTA----AATGAAGATGATGATGATGAGGATTTGCCGGCAGAGGT--GAAGGTTGAGCGGGAGAAGGAGCGGCGGGTGGCCAACAACGCACGAGAGCGACTTCGTGTTCGGGACATCAACGAGGCCTTCAAAGAGCTGGGCCGCATGTGCCAGCTGCAC---CTGAGCAACGATAAACCCCAGACCAAATTGCTCATCCTGCACCAGGCCGTCAATGTCATACTAAACCTAGAGCAGCAAGTCCGCG---AACGCAACCTGAACCCTAAAGCG---GCGTGTCTGAAACGGCGT---GAGGAGGAGAAGGTGTCCGGG---GTGGTTGGAGACACCCAGATGCAACTGTCTGGACC-----ACATCCGGGCCTGGGAGGTGATGGACGCAACT-CCGTCAGTCACATGTGATCCTGTGATCCGGTGAAATTTCTTGG----GGCTCCTGGAAGAAGTGACCTTGAATCTCTTCCACCGTTCTCATCCTCTCTGTATGCAT-ATATTGACTCTGAAAGCATATCATCCAAGAAATAAAGAGATGCACCCTCCAAACCCTTTTGGACGCAAGAACCGACCCGCCAAAACTGACAGCAAAATTTGTCCGTGATCACTCCAGACCACAGTTACCAGCACAAATGTGAAGAACTCTT-TGTCAAGTCGTTTTTGTATTTTTCTGCTTCCCAAAACTGATGGATCATAGGAATAGAGACGTTCCGACCACAACTGACATTTTTTTTCAACTGCAGAGAGTTTTGATCGAGAGACGAGACAAACGTCAATTTAATCATGGATTTGTGCCTAATTGTTACATTTTATATAAGATGCAAACTGCTTACTTGTGTGGAACAAACGTTTGGGAGTTGCTTGTATA--TGAGCAAGACTTTTTTTTTTTTTTTTTAAATGTGG-TTTGTCATTCCCTACTGAAAGGTACAGTCTTACGTGCGTTGTGTAACCAAACCCCACAAGAAGTGGGGGTGAACCTGTGGTGCTTTTGAGGACAACTTTTCTCAGAATGCCTCTGTACAGTGGGCCAGGGCTCTTCCGGAAAGGAGGAAAAAAAGCACATGGGCCATCGCAGCTCTCCAGACTGTTTCATTTACTTGGAAACACGATGCATCATCAGCTCTCACGATGCCATTGACTAGTTCAGCCAATCGGAAGAAACTGCATCATAAAGGAGCATGAGCTTCTAGCAAACTATGACAAAAACACTTGGATTTGGTTGCATTTCCAAGCACAGAATTGCCAAGTTGACCTTTCACATCTTTCCTTTCATAAGCCCTTTTTTGTTCACCAGGATACATTCAATCACTCGCTCGCATCAACTCATTGTTGCCAAAAGTCTGAAAGCGTACACATGTCCACCTCACACATATGTAATGGATGTTATTTCGATTTGAGAAAAAAAATGTAAGAATATATATAAATATATATTTTTGTTAGTCTATACATTGTAGATTTCTAAATAACAAAAACATATTAGTTTGAAGTGTAGAGTCTATAGCGCAAGTGAACGCTTGGAGGCGTGCCGTACAATTTCAAAAAGACCCTGCGTATATTTTCAGAAACGCAAGGTATGGGCGAGGCGATCCATTTGTAATTTTATGCCCCCCCCCCGATAGCTCTATGCTTATAATGAAATAAGATATTTGATGATGGTTTTTGAGGGCTTAAAGCCTCGTGATGGTTTCCTGATATCAGGGAACTGTCTGTCACTAGAAGTGTTCTTAGGCAATGGTGCAGTGCGCAAGCAACGTTTGCCATCATGTCTCGCAAATGCACATAATGCAACCTGTTTGAATGTAATATTCAAATGTACACGCTCTCACATCTCCTTCAGACTGGCTTACTGTGAGTTTAGTTGATCATATTGTCATTTCAAGGTGTACGTCTTAACCCGTTTTTTTTGTCATGTGTGTGTGTGAGATGATGTTCCCGAATGATTTGAATTATGTATGTAGGGAAAAAAAATGGTGTTATAACCTGTGTAATTGTCAATGTCCACAATGGATATGATTTCTGAGTAATAACATTTCACCGTAAGGGGGGATACTGAACTTAGGTTGTCCTAAAGTATAATGGAAACATAATATCAATTCTTGGTAAAGATAAAAAAAAAAAGTTGTTGAACATTTATATATTGTGGCCTTCTTATTCTCAAGACTGTCATTTTTGAGAGTGATGCCTTGTCAGTGCCTAAACTTACTTTCATTGTAAACTTGACCATTTGTTTTATTATTTCAAAATGCAAAAATGGCTCATCCATCTTTTTGGTTTTGCTTTGTTTCTTTCTGGAAGCATCTGTGTAGTATTTAATCTGCAAGTTAGAAACATTGTAGTTTTTCATCATTATTATGCTGTGTGTGTGTGTGTGCGCACCTTTTTGGCAATTTTATGATTCTCGTTCCTGTCATCTTTGGCTCAACTAGGTTGGAATTTGATTTTTGCTTTCAAGACGCTTTGTGTCCTGTGATCTGTGAAGCACACGAAAAAAAATAAAGGATATTCATTGATTCCGTAGATGGGACTGGAAACACTAGACTGTTATAAGTAATTGTTATTTAATCCAGCCATCTCAGTTGTGGGTTCATTTTAAAAGTATCGATAAAATATTTCAATGCTGGACTTTTGTTTTGACCCCTTTGCTTTATGTGTTAGATGCTGGAGAAGGATTGTCTTGTCATCTAGTATTTTCCTGTCTGAAATTACGTTTTTTTTTTTGTTTTTTTTTACCCCTGAAGCATTTACTCTTGAATGTCCAACGAAGTAAAACATTTTGAATGAATTGTTGTGCGCCAAAATAAGATTGCTGCCCACGATTTCCATCAGAATTAAGATGTGTGTGAATTTTACAGAACCTGGTGTCTTGCAGTTGCAGTAGGGACATGAACAATACTGCTGTTGTGTCTTCAGAGTGCCTCCGGTTTTTTTGTCATTATTATTATTATTATTATTATTTTGTCTTTGTTTTTATAAATATATATATAAAGTAGGTATTGAGAACTGTCCTGTATATAACAGTAATGTAGCAATAAATGTGCCATTTTTAATAACAGAATTATACATTTTTTTCAATGTCTTGCTTTTGATCTTGTATACCTTCAAATGAGTTAAATAAAAGAAAACATTGT---------------------------------------------------------------------------------------------------------------------------------------------------------------------------------------------------------------------------------------------------------------------------------------------------------------------------------------------------------------------------------------------------------------------------------------------------------------------------------------------------------------------------------------------------------------------------------------------------------------------------------------------------------------------------------------------------------------------------------------------------------------------------------------------------------------------------------------------------------------------------------------------------------------------------------------------------------------------------------------------------------------------------------------------------------------------------------------------------------------------------------------------------------------------------------------------------------------------------------------------------------------------------------------------------------------------------------------------------------------------------------------------------------------------------------------------------------------------------------------------------------------------------------------------------------------------------------------------------------------------------------------------------------------------------------------------------------------------------------------------------------------------------------------------------------------------------------------------------------------------------------------------------------------------------------------------------------------------------------------------------------------------------------------------------------------------------------------------------------------------------------------------------------------------------------------------------------------------------------------------------------------------------------------------------------------------------------------------------------------------------------------------------------------------------------------------------------------------------------------------------------------------------------------------------------------------------------------------------------------------------------------------------------------------------------------------------------------------------------------------------------------------------------------------------------------------------------------------------------------------------------------------------------------------------------------------------------------------------------------------------------------------------------------------------------------------------------------------------------------------------------------
>TCF12-204_cdna:protein_coding Homo sapiens
----------------------------------------------------------------------------------------------------------------------------------------------------------------------------------------------------------------------------------------------------------------------------------------------------------------------------------------------------------------------------------------------------------------------------------------------------------------------------------------------------------------------------------------------------------------------------------------------------------------GGCGCGGAGGGATCCGGAGGCGAGCCGAGCGCGGTGGTGAGGCCGCCTCAGCG-------AAAAAAATGTCCGCCTGAAGAGACCCACAAGTTCTATTCGGGGGGACCGACAGCC--CGCCCCGGGAGGAAGGGGCGGCCAGGCCCGAAAGCCGCCTCCCCCTCCCAG---ACCCGAGAGC----TCGTGCGGGGCAAAGTGAACCGAGCCGCTGG------GCGGTGCAA-GGGGAAGCCCAAGCCCGTTCTCCCGGCCAAAGTGAACTTTAATCGGGG----TGGTTGGATGCGGAGACGGGGCGGCAG--------------AAGTGGCCGAAGATGA-ATCCCCAG--CAACAACGCATGGCCGCTATAGGGACCGACAAGGAGCTGAGCGACCTACTGGACTTCAGTGCG------------------------------------------ATGTTTTCCCCACCTGTTAATAGTGGGAAAACTAGACCAACTACACTGGGAAGCAGTCAATTCAGTGGATCAG------------------------------------------------------------------GTATTGATGAAAGAGGAGGTACAA--CATCTTGGGGAACAAGTGGTCAACCAAGTCCTTCCTATGATTCATCTAG---------AGGTTTTACAGACAGCCCTCATTACAGTGATCACTTGAATGACAGTCGATTAGGAGCCCATGAAGGCTTGTCCCCAACACCTTTCATGAACTCAAATCTGATGGGAAAAACATCAGAGAGAGGCTCATTTTCCCTGTACAGCAGAGATACTGGATTACCAGG---CTGTCAATCTAGTCTCCTGAGACAAGATCTGGGGCTTGGGAGCCCAGCACAGCTATCTTCTTCAGG---AAAACCTGGGACAGCATACTATTCATTCTCTGCTACAAGTTCCAGGAGGAGACCACTCCATGACTCTGCAGCGCTTG---------ATCCCTTGCAAGCAAAAAAAGTCAGAAAGGTGCCTCCTGGTTTGCCTTCTTCTGTATATGC---ACCATCCCCAAATTCAGATGATT-TCAACCGTGA---ATCTCCTAGTTATCCATCTCCTAAGCCACCAACCAGTATGTTCGCTAGCACTTTCTTT--ATGCAAGATGGGACC---CACAATTCTTCTGACCTTTGGAGTTCATCAAATGGGATGAGCC---AGCCTGGTTTTGGTGGAA-----TTCTGGGGACCTCCACT--TCCCA----CATGTCTCAATCCAGTAGT-------------T--ATGGCAACCTTCATTCACATGACCGCTTGAGTTATCCTCCACACTCAGTTT--CACCAACAGACATAAACACGAG-TCTTCCACCAATGTCCAGCTTTCATCGCGGCAGTACCAGCAGTTCACCTTACGTTGCTGCCTCACACACTCCTCCCATCAATGG-ATCAG------ACAGCATTCTAGGA------ACCAGAGGGAATG---CTGCTGGAAGCTCACAGACAGGTGATGCACTTGGAAAGGCTTTGGCATC------------TATTTATTCTCCTGACCATACCAGCAGTAGTTTTCCGTCAA--ATCCATCAACACCAGTTGGA------TCACCTTCACCTCT---------------------CACAG---GTACCAGTCAGTGGCCAAGACCTGGAGGGCAAG----CACCTTCATCCCC----AAGCTAT---GAAAACTCACTCCACTCCCTGAAAAATCGAGTTGAGCAGCAACTTCACGAGCATTTGCAAGATGCAATGTCCTTCTTAAAGGATGTCTGTGAGCAGTCTCGAATGGAGGATCGTTTAGACAGA--CTGGATGATGCAATCCATGTGCTGCGGAACCATGCTGT-----GGGACCTTCCACCAGTTTGCC-TGCTGGT--CACAGTGA---TATACATAGTTTATTGGGACCA------TCCCATAATGCACCAATTGGAAGCCTCAATTCAAACTATGGAGGATCAAGCCTTGTTGCAAGCAGT---CGATCAGCTTCAATGG---------------------------------------------------------------TTGGAACTCATCGG----GAAGACTCTGTCAGTCT----CAATGGCA-ATCATTC------AGTCC--TGT-------CTAGTACAGTCACTACT-TCAAGCACAGACCTGAACC---ATA---AAACACAAGAAAATTATAGAGG-------------------------------------------TGGCTTGCAA--------------------AGTCAGTCTGGAACTGTTGTTACAACAGAAATCAAGACTGAAAACAAAGAAAAGGAT---GAAAACCTTCATGAACCTCCTTCATCAGATGACATGAAGTCAGATGATGAATCCTCCCAAAAAGATATCAA---------------GGTTTCA-------TCTAGAGGCAG-----AACA-------AGCAGTACTAATGAAGATGAGGATTTGAACCCTGAACA--GAAGATAGAAAGGGAGAAGGAGAGGCGGATGGCTAACAATGCCAGAGAACGCTTACGCGTGCGGGATATTAATGAAGCATTCAAAGAGCTTGGCCGAATGTGTCAGCTTCAC---TTGAAGAGTGAAAAACCCCAAACAAAACTCCTTATTCTTCATCAAGCCGTGGCAGTCATCCTTAGTCTAGAACAGCAAGTCAGAG---AGAGGAACCTTAACCCCAAAGCA---GCCTGCCTTAAGAGAAGG---GAAGAAGAAAAAGTTTCTGCC---GTATCGGCAGAGCCGCCAACCACACTGCCAGGAAC-----CCATCCTGGGCTTAGTG---AAACTACCAACC-CTATGGGTCATATGTAAACATCAGCCAG--TTCCAGAGT-TAT----CAGTAGGCTAGATAGAA--GGTGACCTCTCCTCATAAGGACTTGGACA-ACTCAGATTATCTGAAGACACAAACCTGACAGGAGGGAGAAGAAAAAACAAAACACT----TGAACCAA--------------GAAACTCAAATGTA---ATCCTACGATCAAAGCAACTG---GTCAACACTTCCATCAGAAGTGAAGATAGGAAGCTCAT-CAGATAGAACATCAGCCCATGAGATGTTTGCAACAAATC-TTTTGT-TGCAAGCAGTGTGTCGCTTCTGCACAATCAGAGACTGTCTCGATCTCTCCAC--TCACCGTGGAAGTTGCCTTGTGCCTAAACTGAATTGACAAATGCATTGTAACTACAAATTTTATTTAT-----TGTTATGAAACTGTAA-GGTCTACATATAAAGGGAAAAAGTT------AATGTGGAAAGCTGATCTACA-CTCAGCTGATGCCA-GCATACATTAAAGCGGTTCACGTGCAGAGAACAAAGCAGTGACAACCATTGGCCCTTAGCATTC---CCGGCATACCTATTAGTGTCTTAAAAAGGAAGGGAAAAGTCTTT-TGTTGCCCTCTCCTATCCTCTTGCCATATGAATAGCGTTTTCC----------ATGAAATAGGAAAA-TATTACTTGGTATAGCATTTCTCTTGCTCTCATTTTTTGATTTATTTTTATTTTCTCTTTGTGGGTGTTATATTTGATCTCTAAATCTGAACAGTTTATGGTCACAGTCCAGCCTCCTCCGTGCAGCCCTGTGTGCTT--------------TGCACATTTACCTTACAGTGGTAAGCAGAGACCAT-CTGTGACCATAGC-----CTAGCTAGCATTTTAAAAGGGGAA---ATTTTGTTCTCTAGGTTTTCCCCCAAATAAACA-TTGCTTTATTTCTAATA----ATAACCAAGACTTTTCAAGCTTCTAGATCTCATAG---GAAAGCTTGTAATAGCAAAATTGTAAATTACAAGGGAAG-AATCTACTTTTTAGAAATCGCTTTGTTTTCCAAGCAGTAAGTACTAC----ATACAGTACTTGTAAAGTGTTAGCTG--TAAGTAAGCACAAAATACATTTAAAATACAAAGACGATTTTTTCAGGCTGTGATTATGGTGAACATAACAAAACCCAGTAGTCACCAAGGCAGGTAGTGTGATAAATGAACACA-CCACTCTGAGGCTAATTACCT--AATGGAATACAAGAGCAATGGTCACCCGTATTTCCT-TATCCTAGCCTTTATTTCTCTGTCATTTGGATGGCTGGTCAATGGGGAA-GAATTGAGTGGGTGATTTAATCAACT--GCAAACCATCTGCCCCTGTCCCAAAATGATGAGCCAGATTAGCATTAAACCA--GTACTTGTCAGTCCATCTTAATACTGTTCATTAAGGCACTCTCTGTCTCTAAT-------CCTTAGGAGTTGTTTT--AAAAGACATAATCACTTTGAACTTCCATGAAACCTGTCTTCCACCACAACAACCCTGGGAGAGAAAAACATGCTAAAGGAGGTA-TCTTGGCTTAATAATTCCTTATAGCCAATATCAACAGTGGCA-ATCAGCACACAGAGGAAAGGACCCAAATCACTATGTAGCTTAAAGATTTCTGTTAATTT-GAAAGAACAAAAAC----AAGACAGAACTTCTGGTACTCTAATCAGGATGATTCCTAACAAGTCAGTCATTTGTGAACTTAGTGGACTTTTTGGTTACTTTAATTTGCATAT-ATTCTCCAG-------TTACATCGGACTCTATCTGTGGCCTTGTTCTTCATTTCAGTGTTAATCAGCTAAA-----CAGAAGTTGTTGCTTATGATGTGTGAGTGAACATATGCCACTGCCTGGCCTTTTTTTC-------------T-TCAGAGCTTGTTGTCTTTTTCGCTATATTAGACTTTGCAGTATGCCCAGAAGCTTTCCTTCAT---AAAATAGA--------------------AAGAAAAAAACATTTGGCTTATTTTTCACTGTAGCTAGTCTTTTATACAATAATCTTGTAAGAAAATTTCTTGAATTCTAAATATTACTCTTTCTAGATTTTTGAAATC-AAAAAGTTTTCAGTAAAAA-GTTTCTTACTTTATTTTATTATATTAGGTAGT---AAAAAATGTAGGGTTATTTACCATAACCTGTTCATTAATATCAGAAA----TTTACAATAGCATTTTAA-GACCATA-GTAGGATTCTAGCATACCGTGTAGTACCTATGGAGTATTGTAAGAGCTAATTGTTGGAGATGAATTGCTTCTCATCTTGTTCTCCAGTTTCCATTGTTGGTTTATTGCAGATTTGTATCCTGTGTCAAATT-CAAGGTATTATTGATAAACCTTTTCAA-CCAGCAGCAAGAAGTTCAAATTT----------TTTTCTGTCACTGTAACAGAAAACACAATATGTATATAACATTTATGTAGCAATAAATGTGCCATC-TTTTTTTTAACACAGT-----------------------------------------------------------------------------------------------------------------------------------------------------------------------------------------------------------------------------------------------------------------------------------------------------------------------------------------------------------------------------------------------------------------------------------------------------------------------------------------------------------------------------------------------------------------------------------------------------------------------------------------------------------------------------------------------------------------------------------------------------------------------------------------------------------------------------------------------------------------------------------------------------------------------------------------------------------------------------------------------------------------------------------------------------------------------------------------------------------------------------------------------------------------------------------------------------------------------------------------------------------------------------------------------------------------------------------------------------------------------------------------------------------------------------------------------------------------------------------------------------------------------------------------------------------------------------------------------------------------------------------------------------------------------------------------------------------------------------------------------------------------------------------------------------------------------------------------------------------------------------------------------------------------------------------------------------------------------------------------------------------------------------------------------------------------------------------------------------------------------------------------------------------------------------------------------------------------------------------------------------------------------------------------------------------------------------------------------------------------------------------------------------------------------------------------------------------------------------------------------------------------------------------------------------------------------------------------------------------------------------------------------------------------------------------------------------------------------------------------------------------------------------------------------------------------------------------------------------------------------------------------------------------------------------------------------------------------------------------------------------------------------------------------------------------------------------------------------------------------------------------------------------------------------------------------------------------------------------------------------------------------------------------------------
>TCF3-202_cdna:protein_coding Homo sapiens
------------------------------------------------------------------------------------------------------------------------------------------------------------------------------------------------------------------------------------------------------------------------------------------------------------------------------------------------------------------------------------------------------------------------------------------------------------------------------------------------------------------------------------------------------------------------------------------------------------------------------------------------------------------------------------------------------------------------------------------------------------------------------------------------------------------------------------------ACGCGCCGCGTGCCCGGCCGCGCCCAGCAG------------------------GGTTTCCA----GGCCTGAGGTGCCCGCCCTGGCCCCA----------------------GGAGAATGA-ACCAG-----CCGCAGAGGATGGCGCCTGTGGGCACAGACAAGGAGCTCAGTGACCTCCTGGACTTCAGCATG------------------------------------------ATGTTCCCGCTGCCTGTCACCAACGGGAAGGGCCGGCCCGCCTCCCTGGCCGGGGCGCAGTTCGGAGGTTCAG------------------------------------------------------------------G--------------------------------------------------------------------------------------------------------------------------------------------------------------------------------------------CAAGAGCGGTGAGCGGGGCGCCTATGCCTCCTTCGGGAGAGACGCAGGCGTGGGCGGCCTGACTCAGGCTGGCTTCCTGTCAGGCGAGCTGGCCCTCAACAGCCCCGGGCCCCTGTCCCCTTCGGGCATGAAGGGGACCTCCCAGTACTACCCCTCCTACTCCGGCAGCTCCCGGCGGAGAGCGGCAGACGGCAGCCTAGACA------------------CGCAGCCCAAGAAGGTCCGGAAGGTCCCGCCGGGTCTTCCATCCTCGGTGTACCC---ACCCAGCTCAGG---TGAGGACT-ACGGCAGGGA---TGCCACCGCCTACCCGTCCGCCAAGACCCCCAGCAGCACCTATCCCGCCCCCTTCTAC--GTGGCAGATGGCAGCCTGCACCCCTCAGCCGAGCTCTGGAGTCCCCCGGGCCAGGCGGGCTTCGGGCCCATGCTGGGTGGGGGCTCATCCCCGCTGCCCCTCCC--GCCCGGTAGCGGCCCGGTGGGCAGCAGTGGAAGCAGCAGCACGTTTGGTGGCCTGCACCAGCACGAGCGTATGGGCTACCAGCTGCATGGAGCA-----------GAGGTGAACGGTGG-GCTCCCATCTGCATCCTCCTTCTCCTCAGCCCCCGGAGCCA---CGTACGGCGGCGTCTCCAGCCACACGCCGCCTGTCAGCGG-GGCCG------ACAGCCTCCTGGGC------TCCCGAGGGACCA---CAGCTGGCAGCTCC------GGGGATGCCCTCGGCAAAGCACTGGCCTC------------GATCTACTCCCCGGATCACTCAAGCAATAACTTCTCGTCCA--GCCCTTCTACCCCCGTGGGC------TCCCCCCAGGGCCT---------------------GGCAG---GAACGTCACAGTGGCCTCGAGCAGGAGCCCCCG----GTGCCTTATCGCC----CAGCTAC---GACGGGGGTCTCCACGGCCTG------------------------------------------------------------------------CAGAGTAAGATAGAAGACCACCT-----------GGACGAGGCCATCCACGTGCTCCGCAGCCACGCCGT-----GGG------------CACAGC-CGGC-----------GA---CATGCACACGCTGCTGC------------CTGGCCACGGGGCG---------CTGGCCTCAGGTTTCA------CCGGCCCCATGTCACTGGGCGGGCGGCACGCAGGCCTGGT------------------------------------------------------------TGGAGGCAGCCACCCC----GAGGACGGCCTCGCAGGCAG-CACCAGCCTCATGCAC------AACCA--CGC---------GGCCCTCCCCAGCCAGCCAGGCACCCTCCCTGACCTGTCTC---GGCCTCCCGACTCCTACAG----------------------------------------------TGGGCTAGGG-------------------CGAGCAG-GTGCCACGGCGGCCGCCAGCGAGATCA------AGCGGGAGGAGAAGGAG------------GACGAGGAGAACACGTCAGCGGCTGACCACTCGGAGGAGGA------GAAGAAGGAGCTGAAG-------------------------GCCCCCCGGGCCCG------------------GACCAGCAGTACGGACGAGGTGCTGTCCCTGGAGGA--GAAAGACCTGAGGGACCGGGAGAGGCGCATGGCCAATAACGCGCGGGAGCGGGTGCGCGTGCGGGATATTAACGAGGCCTTCCGGGAGCTGGGGCGCATGTGCCAGATGCAC---CTCAAGTCGGACAAAGCGCAGACCAAGCTGCTCATCCTGCAGCAGGCCGTGCAGGTCATCCTGGGGCTGGAGCAGCAGGTGCGAG---AGCGGAACCTGAATCCCAAAGCA---GCCTGTTTGAAACGGCGA---GAAGAGGAAAAGGTGTCAGGT---GTGGTTGGAGACCCCCAGATGGTGCTTTCAGCTCC-----CCACCCAGGCCTGAGCG---AAGCCCACAACC-CCGCCGGGCACATGTGAAAGGTATGCCTCCGTGGGACGAGCCA----CCCGCTTTCAGCCCTGTGCTCTGGCCCCAGAACGGCCACTCGAGACCCCGGGCTTCATCCACATCCACACCTCACACACCTGTTGTCAGCATCGAGCCAACACCAACCTGACAAGGTTCGGAGTGATGGGGGCGGCCAAGGTGACACTGGGTCCAGGAGCTCCCTGGGGCCC---TGGCCTACCACTCACTGGCCTCGCTCCCCCTGTCCC-CGAATCTCAGCCACCGTGTCACTCTGTGACCTGTCCCATGGATCCTGAAACTGCATCTTGGCCCTGTTGCCTGGGCTGACAGGAGCATTTTTTTTTTTTCCAGTAAACAAAACCTGAAAGCAAGCAACAAAACATACACTTTGTCAGAGAAGAAA--AAAATGCCTTAACTATAAAAAGCGGAGAAATGGAAACATATCACTCAAGGGGGATGCTGTGGAAACCTGGCTTATTCTTCTAAAGCCACCAGCAAATTGTG-CCTAAGCGAAAT--ATTTTTTTTAAGGAAAATAAA--AACATTAGTTACAAGATTTTTTTTTTCT---TAATGTAGATGAAAATTAGCAAGGATGCTGCCTTTGGTCTCTGGTTTTT-----TTAAGCTTTTTTTGCATATGTTTTGTAAGCAACAAATTTTTTTGTATAAAAGTCCCGTGTCTCTCGCTATTTCTGCTGCTGTTCCTAGACTGAGCATTGCATTTCTTGATCAACCAGATGATTAAACGTTGTATTAAAAAGACCCCGTGTAAACCTGAGCCCCCCCGTCCCCCCCCCCCCCCGGAAGCCACTGCACACAGACAGAACGGGGACAGGCGGCGGGTCTTTTGTTTTTTTGATGTTGGGGGTTCTCTTGGTTTTGTCATGTGGAAAGTGATGCGTGGGCGTTCCCTGATGAAGGCACCTTGGGGCTTCCCTGCCGCATCCTCTCCCCTCAGGAAGGGGACTGACCTGGGCTTGGGGGAAGGGACGTCAGCAAGGTGGCTCTGACCCTCCCAGGTGACTCTGCCAAGCAGCTGTGGCCCCCAGGGCTACCCTACACAACGCCCTCCCCAGGCCCCCCTAAGCTGCTCTCCCTTGGAACCTGCACAGCTCTCTGAAATGGGGCATTTTGTTGGGACCAGTGACCCCTGGCATGGGGACCACACCCTGGAGCCCGGTGCTGGGGACCTCCTGGACACCCTGTCCTTCACTCCTTTGCCCCAGGGACCCAGGCTCATGCTCTGAACTCTGGCTGAGAGGATGCTGCTCAGGAGCCAGCACAGGACACCCCCCACCCCACCCCACCATGTCCCCATTACACCAGAGGGCCATCGTGACGTAGACAGGATGCCAGGGGCCTGGCCAGCCTCCCCCAATGCTGGGGAGCATCCCTGGGCCTGGGGCCACACCTGCTGCCCTCCCTCTGTGTGGTCCAAGGGCAAGAGTGGCTGGAGCCGGGGGACTGTGCTGGTCTGAGCCCCACGAAGGCCTTGGGCTGTGCGTCCGACCCTGCTGCAGAACCAGCAGGGTGTCCCCTCGGGCCCATCTGTGTCCCATGTCCCAGCACCCAGGCCTCTCTCCAGGTCTCCTTTTCTGGTCTTTTGCCATGAGGGTAACCAGCTCTTCCCAGCTGGCTGGGGACTGTCTTGGGTTTAAAACTGCAAGTCTCCTACCCTGGGATCCCATCCAGTTCCACACGAACTAGGGCAGTGGTCACTGTGGCACCCAGGTGTGGGCCTGGCTAGC-TGGGGGCCTTCATGTGCCCTTCATGCCCCTCCCTGCATTGAGGCCTTGTGGACCCCTGGGCTGGCTGTGTTCATCCCCGCTGCAGGTCGGGCGTCTCCCCCCGTGCCACTCCTGAGACTCCCACCGTTACCCCCAGGAGATCCTGGACTGCCTGACTCCCCTCCCCAGACTGGCTTGGGAGCCTGGGCCCCATGGTAGATGCAAGGGAAACCTCAAGGCCAGCTCAATGCCTGGTATCTGCCCCCAGTCCAGGCCAGGCGGAGGGGAGGGGCTGTCCGGCTGCCTCTCCCTTCTCGGTGGCTTCCCCTACGCCCTGGGAGTTTGATCTCTTAAGGGAACTTGCCTCTCCCTCTTGTTTTGCTCCTGGCCCTGCCCCTAGGTCTGGGTGGGCAGTGGCCCCATAGCCTCTGGAACTGTGCGTTCTGCATAGAATTCAAACGAGATTCACCCAGCGCGAGGAGGAAGAAACAGCAGTTCCTGGGAACCACAATTATGGGGGGTGGGGGGTGTGATCTGAGTGCCTCAAGATGGTTTTCAAAAAAATTTTTTTAAAGAAAATAATTGTATACGTGTCAACACAGCTGGCTGGATGATTGGGACTTTAAAACGACCCTCTTTCAGGTGGATTCAGAGACCTGTCCTGTATATAACAGCACTGTAGCAATAAACGTGACATTTTATAACGATGC------------------------------------------------------------------------------------------------------------------------------------------------------------------------------------------------------------------------------------------------------------------------------------------------------------------------------------------------------------------------------------------------------------------------------------------------------------------------------------------------------------------------------------------------------------------------------------------------------------------------------------------------------------------------------------------------------------------------------------------------------------------------------------------------------------------------------------------------------------------------------------------------------------------------------------------------------------------------------------------------------------------------------------------------------------------------------------------------------------------------------------------------------------------------------------------------------------------------------------------------------------------------------------------------------------------------------------------------------------------------------------------------------------------------------------------------------------------------------------------------------------------------------------------------------------------------------------------------------------------------------------------------------------------------------------------------------------------------------------------------------------------------------------------------------------------------------------------------------------------------------------------------------------------------------------------------------------------------------------------------------------------------------------------------------------------------------------------------------------------------------------------------------------------------------------------------------------------------------------------------------------------------------------------------------------------------------------------------------------------------------------------------------------------------------------------------------------------------------------------------------------------------------------------------------------------------------------------------------------------------------------------------------------------------------------------------------------------------------------------------------------------------------------------------------------------------------------------------------------------------------------------------------------------------------------------------------------------------------------------------------------------------------------------------------------------------------------------------------------------------------------------------------------------------------------------------------------------------------------------------------------------------------------------------------------------------------------------------------------------------------------------------------------------------------------
>TCF12-201_cdna:protein_coding Latimeria chalumnae
-----------------------------------------------------------------------------------------------------------------------------------------------------------------------------------------------------------------------------------------------------------------------------------------------------------------------------------------------------------------------------------------------------------------------------------------------------------------------------------------------------------------------------------------------------------------------------------------------------------------------------------------------------------------------------------------------------------------------GGTGCTGAGGTT--CGCAAAGCGAA-AATGTCTGCTTAAG--GGAAACCCATAAGTTCCAATCAGGAAAATCAGGGAAATA-TTACTAAAACACCGGGATACAAAACTCTCAC-----CACCGAGCGA-AGGGTAAACAGAACTACTATTTTCAAACCATCCTGCTGTTATTCG-------ATGGTAAAAGCGGAAAAAGGGTA-TAGCTT-----------AAGCGGGACAAGATGA-ATCC---A--CAACAGCGGATGGCCGCTATTGGAACAGACAAGGAATTGAGTGATCTGCTGGACTTCAGTGCG------------------------------------------ATGTTTTCCCCACCTGTTAATAGTGGGAAAAATAGACCAACCACATTGGGAAGCAGTCAGTTCAGTGGATCTG------------------------------------------------------------------GGTTGGATGATAGAGTGAGCACAG--CCTCTTGGGGAGCAGGTGGCCAGCCAAGTCCTTCATTTGAATCCTCAAG---------GGGTTTTACAGACAGCCCTCATTATGGTGATCACTTGAGTGACAGTCGATTAGGGTCCCACGAAGGATTGTCCCCGACACCTTTCATGAACTCCAGTCTGATGGGGAAAGGATCAGATAGGGGATCATTTTCATTGTATGCCAGAGACCCAGGAATAACAGG---ATGCCAATCCAGCCTCCTCCGGTCAGATGTGGGACTTGGAAGCCCAGGGCAGTTGCCATCCTCAGG---GAAGCCTGGAACTCCATATTATTCATTCTCTGCCACAAATCCACGTCGAAGACCACTACATGACTCAGCCCCACTTG---------ATCCCTTGCAGACAAAGAAAGTAAGAAAGGTCCCTCCTGGCCTGCCATCATCTGTTTATGC---ACCTTCACCAAGCTCAGATGACT-TCAACCGTGA---GTCTCCAAGCTACCCATCTCCTAAACCACCCAGCAGTATGTTTGCTAGCACTTTCTTT--ATGCAAGATGGGACC---CATAATTCTTCTGATATTTGGAGCTCAACCAATGGAATGAGCC---AACCGGGTTATGCAGGAA-----TCCTGGGAAGCTCCTCT--TCTCA----CATGTCACAGTCCAGTAAT-------------T--ATGGTAGCCTGCATACGCATGATCGCTTGAGTTATCCTCCACATTCAGTAT--CACCAACAGACATCAACACCAG-TCTTCCTCCAGTGTCTAGCTTCCATCGAGGCAATACCAGCAGCTCAGCCTACGTCGCAGCTTCCCACACTCCTCCTATCAATGG-TTCAG------ATAATCTTCTTGGA------AGCCGAGGAAATG---CAGCTGGAGGCTCACAGACAGGTGATGCACTTGGAAAAGCTTTGGCATC------------TATTTATTCCCCTGACCACACCAGCAGTAGTTTTCCATCAA--ATCCATCAACACCAGTTGGT------TCACCATCTCCTCT---------------------CACAG---GTGCTAACCAGTGGTCTAGAGCAGGGGGGCAGG----CCCCATCTTCTCC----CAGTTAT---GAAAATTCACTCCATTCACTG------------------------------------------------------------------------CAGACACGGATGGAGGACCGCTTGGACAGA--TTAGACGATGCCATCCATGTCCTACGAAATCATGCTGT-----GGGGCCTTCAACCAGCATGTC-TGGTGGC--CATGGTGA---TATGCACAGTTTACTGGGACCA------TCACATAATGGGCCAATTGGGGGACTGAGTTCAAACTACGGAGCATCTAATCTGGTAACATCCAAT---CGACCAGCTTCAATGG---------------------------------------------------------------TTGGGAGTCATCGT----GATGAAACAGTCAGCCT----AAACAGCA-ACCATTC------AGTCC--TGC-------CCAGTACTGCCCCTACT-CCAAACACAGAGCTAAACC---ATA---AGACACAAGAAAATTACAGAGGA----------------------------------CTGTCAGGTAGCTTGTCG--------------------AGCCAGCCTGCAGCTGTTGGTACAGCAGAAGTAAAATTAGAAAGCAAAGAGAAGGAT---GAAAATACACTTGACAGTCACTCTTCAGACGACTTTAAATCAGATGAAGAATCAACCCAAAAGGACAGTAA---------------AGTGCCA-------CCTAGAGCAAG-----AACG-------AGTAGTACAAATGAAGATGAGGATTTGAACCCAGAACA--GAAGATGGAAAGAGAGCGTGAGAGGAGAATGGCAAATAATGCTAGAGAACGCTTGCGTGTCCGAGACATAAATGAAGCTTTCAAAGAACTTGGCCGCATGTGTCAGCTTCAC---CTGAAGAGTGAAAAACCACAGACTAAACTACTTATTCTTCACCAGGCAGTTGCAGTTATTCTCAGTCTGGAGCAACAAGTCAGAG---AGAGAAACCTGAACCCCAAAGCA---GCCTGCCTTAAGAGAAGA---GAAGAGGAAAAAGTATCTGCC---GTATCGGCGGAGCCCCCAGCTGCACACCCAGGAGC-----TCATCATGGGCTTACTG---ACACTACCAACC-CTATGGGTCATATGTAAACACCAACCAGAACTTCAGATCATCT----TCATATAATAAACAGTG--GGTGACCTTTC--CACAACGACACAGACA-ACTAACATTTCAAGAAGACACAAATTCT--------------AAAAGACAAAATACT----TAAAGCAA---------------AAACCCAGAACCT---ATCTCAAGATCAAAAAAATGGCT-ATTAACATCTGCATCAGAAATGAAGACATAAAAATCTT-CCGTTAGAGTTTCAACCCGTTACGAACTCAGAACATATCATTCTGT-TGCAAGCAGTGTGTCGCTTCTGCACAATCAGAGACTGTCGTGATCTCTCCAC--TCATTGTGGAAGTTGCCTTGTGCCTAAACTGAATTGACAAATGCATTGTAACTACAAAATTTTATT-------TATTACTGAACTGTAAAGGTCTTCGTCTAAAGGGAAAAAAGTTAA---CATATTCAGAGCTGTTAAAAATCTCAGCTAATGCCA-GCATTTGTTAAATCTGTTCACTTGCAGAGAACAAAGCAGTGACAACCTTTCACCCTTAGCATTC---CCAGCACACCTATTAGTGTCTTAAAAAAGGGAGGGAAAAGTCTT-CATTGCCTTTTCCATTCCTTTTGCCATATGAATAGTGGATTTTTTTTTCATGTGTGTAACAGGAAAACTATTCCTTGATATAACATTTGTTTTTTAGGTGTTATTTTTTTTGGTCTCTGATAATCTGAACAGTTATTATGGTCATAGT--TAACCTTTAGTACTGAGTTCCATGCTTTAAGCCATTAGCATTTGTAGCAAAAGATG--------------CATTATTATTAAAAAAAAAAAAAAAAAGGAGCAATACTGTGACCGTAGCATCTCTTAGCTTGGAAAAAAAAAGGGGTA---GCTTTTTTGTCTGACTTT--CTTCAAATAAGCAGCTGTTTTATTTTTAATT----ATA---TACACATTTTAGGCATCTAGGCTGCATAG---TAAAGCTTGAA--ACATGAAGTGTAAATTATGGGGGA-A-ATTCTAATTTGTTAGAATTGCTTTGTTTTCCAAGCAGTAAGTACTAC----ATATAGTACATGTAAAGTGTTAGCTG--CAAGTAAGCACAAAATGCATT----ATAATACAAAGAAGATTGCAGGCTGTAATTACCAAGAGC-CAATAAAACCACTGGTTCACCCTGTCAGGTAGTGTAATGAACAAACCAG--AGATGTGAGCTTAATTACATGAAATGTGATAGAAGAGCAATGGTCACCAA-TTTTGGT-CACTCATAATTTAAGTATTGTATCATTTGTGTAGCTTATTCATGGATGA-----AAGATGAAAAATGTAGCCAGC---ATTACCCCCATCATTCAAAAAAAAAAAGAAAAGCCATAAAAGCATGAATTTGTATAACTTTGTTATCCATCTTAGCAGTGTTTCATAT----TCCTTTGCCATTAGT-------CTTCT-TTCTTATTATTAAGA---------TTCCCCTAACTCCCATGTAAACTGTCTTCCACTTTACTGAACCTGGGAGAATATCTTGTACCAAGGTTG------TCTATTTATTGTTTGGATCTTGCCAGTAATATCTATGGCA-ATCAATTCACAACAGAATGAACAAATAATACATTCTCACATAGATGAGTTGAGGTAATT-GAAAGAACAAAATA--TTGTTATGGCAGACTGAATGGATGACTCCAAACAA-----ATTATTTGTAACCTTTGTAAATTCTTTCTTTTTTTTAA--AAAAAAATTAACATTTTATTGTCAAA-------TAACATCTGACTATTTCTGTGGCCTTGTTCTTCATTTCAGTGTTTATGAGCTTAAA----AAAAAGTTGCTTATAATG-TGTGAAAGTGATCACGTGCCACTGCCTGGCCTTTTTTTCCTTCTAAGCCTGTT-TCTACGCTTCTTGTCTTTTTGGCGAAATTAGACTTTGCAGTATGCCCAGAAGCTTTCCTTCAT---AAAAAATAGAAATT--------------AAAAAAAAAACATTTGGCTTATTTTTCACTGTAGCTAGTCTTTTATACAATAATCTTGTAAGAAAATTTCTTGAATTCTAAATATTACTCTTTCTAGATTTTTGAAATTGAAAAAATTTTCAGTAAAAA-GTTTCTTACTTTATTTTACTATATTAGGTAGT----AAAAATGTAGGGTTATTTACCATAACCTGTTCATTAATATCAGAAA----TTTGCAATAGCATTCTAA-GAACATA-GTAGGGTTCTAGCATACCGTGTAGTACCTATGGAGTATTGTACGAGCTAATTGTCCGAGATGAATTGCTTCTCATCTTGTTCTCCACTTTCCATTGTTGGTTTAATGCAGATTTGTA-CCTGTGTCAAGTTTCAAGGTATTGTTGATGAACCTTTCAAA-CCAGCAGCAAGAAGTTCAA--------------TTTTCTGTCAATGTAACAGAAAACACAATATGTATATAACATTTATGTAGCAATAAATGTGCCATC--TTTTTTTAACAAGATAAATCTTTTGACTTTTCTTCTTTAATTACA-----------------------------------------------------------------------------------------------------------------------------------------------------------------------------------------------------------------------------------------------------------------------------------------------------------------------------------------------------------------------------------------------------------------------------------------------------------------------------------------------------------------------------------------------------------------------------------------------------------------------------------------------------------------------------------------------------------------------------------------------------------------------------------------------------------------------------------------------------------------------------------------------------------------------------------------------------------------------------------------------------------------------------------------------------------------------------------------------------------------------------------------------------------------------------------------------------------------------------------------------------------------------------------------------------------------------------------------------------------------------------------------------------------------------------------------------------------------------------------------------------------------------------------------------------------------------------------------------------------------------------------------------------------------------------------------------------------------------------------------------------------------------------------------------------------------------------------------------------------------------------------------------------------------------------------------------------------------------------------------------------------------------------------------------------------------------------------------------------------------------------------------------------------------------------------------------------------------------------------------------------------------------------------------------------------------------------------------------------------------------------------------------------------------------------------------------------------------------------------------------------------------------------------------------------------------------------------------------------------------------------------------------------------------------------------------------------------------------------------------------------------------------------------------------------------------------------------------------------------------------------------------------------------------------------------------------------------------------------------------------------------------------------------------------------------------------------------------------------------------------------------------------------------------------------------------------------------------------------------------------------------------
>TCF3-201_cdna:protein_coding Latimeria chalumnae
----------------------------------------------------------------------------------------------------------------------------------------------------------------------------------------------------------------------------------------------------------------------------------------------------------------------------------------------------------------------------------------------------------------------------------------------------------------------------------------------------------------------------------------------------------------------------------------------------------------------------------------------------------------------------------------------------------------------------------------------------------------------------------------------------------------------------------------------GGAGAAGAAGGGACGATTTTTGTGCAAAGCTCTTATTTTTCTTTGTCTTAATTCT-------AGTTACAATACGGCACATGAATTGTTTCTGTTG---A----GTGTTGGAGAGTATGA-ATCAGCAG--CAGCACAGAATGGCTGCGGTGGGAACAGACAAAGAACTCAGCGACCTCCTGGATTTTAGTGCG------------------------------------------ATGTTCCCCCTGCCAGTGGGTAATGGAAAGAACAGACCTACAACACTAGCCAGCAGTCAGTTTGGGGGATCAG------------------------------------------------------------------GCATGGATGAAAGAACAGGATCTA--GCCCCTGGGGAGCAGCAGAACAGAACAGCCCCTCGTTTGACCAAGGGAGAGTAAGAACGGGTTTTGGTGAAGGCTCTCATTATAGTGAGCAC---------AGGGACTTGGCATCTCATGACAACATGTCTTCATCGACATTCCTCAACCCTGCATTGGTTGGAAAGAACACAGAGAGAATGTATCCCCCTGGCTTTGGGAGAGAGCCAACGATGCCAGGCCTAAATCAGACTGGCTACCTGACTAGTGAAATGGGAATGCCTAGTCCTGGTGCTCTATCTCCTACTGG---TGTCAAAGGGGGTTCCCAGTATTATTCATATCCAAACAATCCTCGCCGGAGACC-----TGCAGAGAGCAGTATAGA-------------AGGACAACCCAAAAAAGTTCGTAAGGTGCCTCCTGGGTTGCCTACTTCGGTGT---A---CCCAT---CAACATCAAGTGATG-AATACAGAGA---TTCTGCTGGCTATTCTGCCCCAAAACCTTCTAGTGCTG----TTTATCCTGCATCCTT--CT---ACATG--------CAAGATT---CAGATCTTTGGAGTCCCTCTGGAGGGATGGCCC---AGCCAGGAGGTTATGCAGGG--ATGCTGGGAAGCTCTTCA--TCTCA----TCTGGCCCAGCCTGGGGGA-------------T--TCAGCGCTCTCCATCCTCATGAACGCATGAGTTACCCAGTGCACTCAAGT-----------GAAGTGAATGGTGG-CCTTCCAGCTGTGTCCGGGTTTCAT---------TCAAGTTCCGCAAGTTTTGGTGTCTCCAACCACACGCCGCCCATCAGTGG-ATCTG------ATACTATCATGGGT------AACAGAGGCTCCA---CAGCAAGCAGCTCA------GGAGATGCGCTTGGGAAGGCTTTAGCCTC------------AATTTATTCCCCAGATCACTCTAGCAATAACTTCTCATCGA--ACCCATCGACACCTGTTGGA------TCCCCCCAGGGAGT---------------------TGCAGGAACATCA---CAGTGGTCTAGAACTGGTGGACAAG----GTGCCTTATCTCC----TAATTAT---GAAGGACCCATCCACACCTTA------------------------------------------------------------------------CAAAACAAAATAGAGGACCGTTT-----------GGAGGAAGCCATACACGTACTGAGGAACCATGCAGT-----TGGACAGACTG---CCATTCC-TGGTAAC--CATGGAGA---CGTGCACAACCTGCTGGGAGCAGCA---TCTCATAATGGGACAGTGGCAAGCCTCAGCCAGGCTTTCCCTCCCTCCGTTATGCCTTTAGGAAAC---AGACACCCTGCCATGG---------------------------------------------------------------TTGGAAGCCATCAC----GAAGATGGCTTATCAAATAA-TACCAGTATTCTCCAC------AACCA--TGTC------CCACCACTGCCTTCACAATCCAGTGCCCTCTCAGATCTCAACC---GACAGCAGGACACGTACAGCGGTAGTGTTTCTAGATCGTCTGCTACTTCTCCACCTTCAGTCCAGGATTTTGCTGTACTCATCAAGTCCATTCAAGATCAACTTGGAATTGCAGGTGGACTGGCAAGATCGAGTGCACCTTCCTCTACAGGTCCAGATGTCAAGCGGGAGA---AGGAAGATGAAGAAAACAAGTCAGTGGCTGATCATTCAGAAGATGATAAAAAAG-------------AATGCAAATCTTCCCGAAACAGAACAAGTCTTGATGATGATGATGATGATGATGACGATGAAGGCCTTCCCCCAGAGCA--AAAAGCTGAGAAAGAGAAGGAACGGAGGGTCGCCAATAATGCCCGCGAGCGCCTGCGGGTGCGCGACATCAATGAGGCCTTTAAAGAGCTCGGACGCATGTGCCAACTCCAC---CTTAACAGCGACAAACCGCAGACCAAACTGCTTATCCTCCATCAGGCCGTATCGGTCATACTGAACCTGGAGCAACAAGTCAGAG---AACGTAATCTGAATCCTAAAGCA---GCTTGTCTAAAGCGCAGA---GAAGAAGAGAAGGTATCAGGA---GTTGTGGGGGACCCCCAGATGACATTGTCTAGCAC-----GCACCCCAGCCTTGGAG---ACAGCCACAACC-CTGTGGGGCACATGTGAAGAAAGATCTTTTTTCTTGGCCTGGA----TAGAAGTATATAAAACA----TGCTGTAGGAAGATTTGGTGTGAAATT-CTTCCTGAATTATGA--ATCTGGATACTGCCAAAACTGACACACAAGAAAGATTGCTCTGACGAAACAAT--------------ATACCTACCAACA-----AACCAATGTGAGAGAATGAGT-GTTAGCCTTTT-----GACACAAAAAGATACTCCGTGG-GGGGGGAAACCTATACTCCTACATTATTCGCTGACTGGGAGAGATTTACTCTGCAGGGGCATTTTTTTCAGCAGCCAACAAAGAATAGAATTTACTACCCGCTAATGGAAAAAGAAGCAGGAACTTGTGCCTAAAACAACTTTTTATTGTAGCCTTTTTTTTTTTTTTT-----TATATATATATATATATANNNNNN---------------------------------------------------------------------------------------------------------------------------------------------------------------------------------------------------------------------------------------------------------------------------------------------------------------------------------------------------------------------------------------------------------------------------------------------------------------------------------------------------------------------------------------------------------------------------------------------------------------------------------------------------------------------------------------------------------------------------------------------------------------------------------------------------------------------------------------------------------------------------------------------------------------------------------------------------------------------------------------------------------------------------------------------------------------------------------------------------------------------------------------------------------------------------------------------------------------------------------------------------------------------------------------------------------------------------------------------------------------------------------------------------------------------------------------------------------------------------------------------------------------------------------------------------------------------------------------------------------------------------------------------------------------------------------------------------------------------------------------------------------------------------------------------------------------------------------------------------------------------------------------------------------------------------------------------------------------------------------------------------------------------------------------------------------------------------------------------------------------------------------------------------------------------------------------------------------------------------------------------------------------------------------------------------------------------------------------------------------------------------------------------------------------------------------------------------------------------------------------------------------------------------------------------------------------------------------------------------------------------------------------------------------------------------------------------------------------------------------------------------------------------------------------------------------------------------------------------------------------------------------------------------------------------------------------------------------------------------------------------------------------------------------------------------------------------------------------------------------------------------------------------------------------------------------------------------------------------------------------------------------------------------------------------------------------------------------------------------------------------------------------------------------------------------------------------------------------------------------------------------------------------------------------------------------------------------------------------------------------------------------------------------------------------------------------------------------------------------------------------------------------------------------------------------------------------------------------------------------------------------------------------------------------------------------------------------------------------------------------------------------------------------------------------------------------------------------------------------------------------------------------------------------------------------------------------------------------------------------------------------------------------------------------------------------------------------------------------------------------------------------------------------------------------------------------------------------------------------------------------------------------------------------------------------------------------------------------------------------------------------------------------------------------------------------------------------------------------------------------------------------------------------------------------------------------------------------------------------------------------------------------------------------------------------------------------------------------------------------------------------------------------------------------------------------------------------------------------------------------------------------------------------------------------------------------------------------------------------------------------------------------------------------------------------------------------------------------------------------------------------------------------------------------------------------------------------------------------------------------------------------------------
>TCF4-201_cdna:protein_coding Latimeria chalumnae
---------------------------------------------------------------------------------------------------------------------------------------------------------------------------------------------------------------------------------------------------------------------------------------------------------------------------------------------------------------------------------------------------------------------------------------------------------------------------------------------------------------------------------------------------------------------------------------------------------------------CCCGGATGTGAATGGAACACAATGTAGCTTTCAGGGAAACATGTCAGTAAGAATGTTTCACTGCTTCAGGAGTTGCTGAGACCCAACTGCAAACTTGGGAATAAAGTCTTTCTTT---CTTTCTTTTTTTGTTGTTGTTGTTGTAGGAATAAAGAGAATTCCGCGCATTTAACTAACC---ATGCATTAAAGGATACTGCAAAAAGGGGGAAAAGTTCTTTTTAAAGGGGGAATATTTATCTGGATTTTGTTGAAATTGTTTTCTTGTTTGTTGT----GGATAATCAAAACAAAGAAAAAGGTTTGTGT----------GATTTTGCAAAAATGC-ATCAC-----CAACAGCGAATGGTTGCCTTAGGGACGGACAAAGAGCTCAGCGATTTACTGGATTTCAGTGCGATCCATAAAAGCGACTTGAAAAATTTTCCAACATTC---ATGATGTTTTCACCTCCAGTAAACAGTGGGAAAAATGGACCAACCTCTTTGGCCAGTGGACATTTCACAGGATCAA------------------------------------------------------------------ATATAGAAGAAAGAACGAGCTCTG--GGTCCTGGGGAAATGGAGGACATCCTAGCCCATCC------------AG---------GAATTATGGCGATGGTGCCCATTAT---GATCACATGACCAACAGGGACCTAGGATCACAGGACAATCTTTCTCC---TCCTTTTGTCAATTCCAGAATACAAGGCAAA---TCAGAACGAGGTTCATTCTCATCGTATGGGAGAGACTCAGACTTGCAAGGGTGTCATCAGCCTGGTCTCCTTGGAGGTGATCTGGACATGGGCAGTCCAGGTGCCCTTTCACCAGCC------AAGCCTGGTTCACAGTACTATCAGTATTCCAGCAATAACTCCAGAAGAAGGCCACTACATTGCACCTCCATGGAAG---------------TTCAAGCGAAGAAAGTTAGAAAAGTTCCTCCAGGTTTACCTTCCTCAGTATATGC---CCCATCTGCTAGCACTGCTGATT-ATAACAGGGA---CTCACCAGGCTATCCATCCTCAAAACCACCAGCAAGCACTTTTCCTAGCTCCTTCTTC--ATGCAAGATGGGCAT---CACAACA---CTGACCCATGGAGCTCTTCTAGTGGGATGAACC---AGCCTGCTTATGGAGGAA-----TGTTGGGTAATTCC-----TCCCA----TATCCCACAGTCTAGCAGC-------------T--ACTGTGGCATCCACCCACATGAACGTCTGAGTTACCCATCTCACTCGTCG--------GCAGACATTAGTTCCAG-TCTTCCTCCAGTGTCCAGTTTCCACCGCAGCGGAACAAAC------CATTACAGTGCATCGTCCTGTACACCACCTGCTAATGG-AACAG------ACAGCATCATGACA------AACCGAGGGAGTGGGACAGCAGGCAGCTCACAGACTGGTGACGCACTTGGAAAAGCGCTTGCATC------------CATTTACTCGCCAGATCATACCAACAACAGTTTTTCGTCGA--ATCCATCAACACCTGTTGGA------TCTCCGCCATCTCT---------------------CACAGCAGGTACAGCAGTGTGGTCCAGAAATGGAGGACAGG----GACCATCATCTCC----TAACTAT---GAAGGTCCTCTACACTCTTT------------------------------------------------------------------------GCAAAGTCGGATCGAAGACCGCTTGGAAAGG--TTGGATGATGCCATTCACGTGCTGAGGAACCATGCAGT-----GGGGCCTTCAACAGCCATGCC-TGGTAGT--CATAGCGA---CATGCATGGATTAGTGGGGCCA------TCACACAACGGAGCAATGGGAGGCCTGGGGTCAGGATATGGGA---CAGGCCTGCTCTCAGCCAAC---AGACATTCGTTAATGGCTGGTGTTTGTACTACTGTTGGTGAAGCACTCAAGAATCTTTTAAAGCCCCATCTTCTAGAGGTGGGAGCCCATCGC----GAGGACGGTGTGGGCCTTCG-AGGTAATCACTCACTTGTGCCAAACCA--AGTGCCAGTTCCACAGCTCCCAGTACAATCTGCTACATCTCCAGACTTAAACC---AGTCCCAGGACCCATACAGAACC----------------------------------TTATCTGGTGGACTGCAG--------------------GGACAGAGCGTGTCATCCGGGAGCTCTGAGATCA------AGTCAGATGATGAAGGGGATGAGAACCTTCAGGAGGGCAAAGTTTCTGATGACAAGAAGTTGGAAGACGA------CAAGAAGGATATGAA----------------------------ATCAATTAC---------------------TAGCAATAATGAAGATGAGGACCTGACACCAGAGCA--GAAGGCAGAGAGGGAGAAGGAGAGGAGGATGGCCAATAATGCTCGTGAACGCCTGCGTGTGCGCGACATTAATGAGGCCTTCAAGGAGTTGGGCCGGATGGTGCAGCTACAC---CTCAAGAGTGACAAACCCCAGACAAAACTTCTGATACTTCACCAGGCGGTAGCTGTTATACTTAGCCTGGAGCAACAAGTCAGAG---AGAGGAACCTGAACCCTAAGGCA---GCCTGTTTGAAAAGGAGA---GAAGAAGAGAAGGTTTCTTCA---GAGCC------CCCTCCACTCTCCCTTGCAGGTCC-----CCATCCTGGAATGGGAG---ATGCATCCAATC-ATATGGGACAGATGTAAAAAAAAAAAAAAAAAAAAATG--------------------------------------------------------------------------------------------------------------------------------------------------------------------------------------------------------------------------------------------------------------------------------------------------------------------------------------------------------------------------------------------------------------------------------------------------------------------------------------------------------------------------------------------------------------------------------------------------------------------------------------------------------------------------------------------------------------------------------------------------------------------------------------------------------------------------------------------------------------------------------------------------------------------------------------------------------------------------------------------------------------------------------------------------------------------------------------------------------------------------------------------------------------------------------------------------------------------------------------------------------------------------------------------------------------------------------------------------------------------------------------------------------------------------------------------------------------------------------------------------------------------------------------------------------------------------------------------------------------------------------------------------------------------------------------------------------------------------------------------------------------------------------------------------------------------------------------------------------------------------------------------------------------------------------------------------------------------------------------------------------------------------------------------------------------------------------------------------------------------------------------------------------------------------------------------------------------------------------------------------------------------------------------------------------------------------------------------------------------------------------------------------------------------------------------------------------------------------------------------------------------------------------------------------------------------------------------------------------------------------------------------------------------------------------------------------------------------------------------------------------------------------------------------------------------------------------------------------------------------------------------------------------------------------------------------------------------------------------------------------------------------------------------------------------------------------------------------------------------------------------------------------------------------------------------------------------------------------------------------------------------------------------------------------------------------------------------------------------------------------------------------------------------------------------------------------------------------------------------------------------------------------------------------------------------------------------------------------------------------------------------------------------------------------------------------------------------------------------------------------------------------------------------------------------------------------------------------------------------------------------------------------------------------------------------------------------------------------------------------------------------------------------------------------------------------------------------------------------------------------------------------------------------------------------------------------------------------------------------------------------------------------------------------------------------------------------------------------------------------------------------------------------------------------------------------------------------------------------------------------------------------------------------------------------------------------------------------------------------------------------------------------------------------------------------------------------------------------------------------------------------------------------------------------------------------------------------------------------------------------------------------------------------------------------------------------------------------------------------------------------------------------------------------------------------------------------------------------------------------------------------------------------------------------------------------------------------------------------------------------------------------------------------------------------------------------------------------------------------------------------------------------------------------------------------------------------------------------------------------------------------------------------------------------------------------------------------------------------------------------------------------------------------------------------------------------------------------------------------------------------------------------------------------------------------------------------------------------------------------------------------------------------------------------------------------------------
>Tcf12-202_cdna:protein_coding Mus musculus
----------------------------------------------------------------------------------------------------------------------------------------------------------------------------------------------------------------------------------------------------------------------------------------------------------------------------------------------------------------------------------------------------------------------------------------------------------------------------------------------------------------------------------------------------------------------------------------------------------------------------------------CGGAGCTCGGTGCTGAGGCCGCCTCAGCGGAAAAAAAAAAAAATGTCCGCCTGAGGAGACCCACAAGTTCTAT-CGGGGGGACAGCCAGCC--CGCCCGGGGAGCCACGGGCGGCTAAGCCCGAGAGCCGCCCGAGTCGCGCCG---ACTCAAGCAC----TCGCGGGGGCCCGAGGCAACGCAGCCGCCGGCGGCGCGTGGGGAGG-GGGAAAGCCTGAGCCCGCGCTCCCGGCCAAAGTGAACTTTAATCGGGA----AGGTTGGATGCGGAGCCCGGGCGGCAGGACCTGCTAG----AAGTGGCTGAAGATGA-ATCCCCAG--CAGCAGCGCATGGCCGCGATAGGGACCGACAAGGAGCTGAGCGACCTGCTGGACTTCAGTGCG------------------------------------------ATGTTTTCTCCACCTGTTAATAGTGGGAAAACGAGACCAACAACACTGGGAAGTAGTCAGTTCAGCGGGTCAG------------------------------------------------------------------GTATGGATGAGCGTGGAGGAACAA--CATCTTGGGGAACAAGTGGTCAACCAAGCCCCTCCTATGATTCATCTAG---------AGGTTTTACAGACAGCCCTCATTACAGTGATCACTTGAATGACAGTCGATTAGGAACCCACGAAGGCTTGTCCCCAACACCTTTCATGAACTCAAATCTGATAGGGAAAACATCAGAGAGAGGCTCATTTTCCCTGTACAGCAGAGACTCTGGACTCTCAGG---CTGTCAGTCTAGTCTCCTGAGACAAGATCTAGGACTTGGGAGCCCGGCACAGCTGTCTTCTTCAGG---AAAGCCTGGAACACCATACTACTCATTCTCTGCCACAAGTTCGAGAAGAAGACCGCTCCATGATTCTGTAGCCCTAG---------ATCCTTTACAAGCGAAGAAAGTAAGAAAGGTGCCTCCTGGCCTACCTTCTTCTGTATATGC---ACCATCCCCAAATTCTGACGATT-TCAACCGTGA---ATCTCCTAGTTACCCATCTCCCAAGCCACCAACCAGTATGTTCGCTAGCACTTTCTTT--ATGCAAGATGGGACC---CACAGTTCTTCTGACCTTTGGAGTTCATCGAATGGGATGAGCC---AGCCTGGTTTTGGTGGAA-----TTCTGGGGACCTCCACA--TCCCA----CATGTCTCAGTCCAGTAGT-------------T--ATGGCAGCCTTCATTCACATGACCGCTTGAGTTATCCTCCACACTCAGTGT--CACCAACAGACATAAACACAAG-TCTTCCGCCAATGTCCAGCTTCCACCGTGGTAGTACCAGCAGCTCACCATATGTTGCCGCCTCACATACTCCTCCCATCAATGG-ATCAG------ATAGCATCCTAGGA------ACCAGAGGGAATG---CTGCTGGAAGCTCACAGACGGGTGATGCACTTGGGAAGGCCTTGGCATC------------TATTTATTCCCCTGACCACACAAGCAGTAGTTTTCCATCAA--ACCCATCAACACCAGTGGGA------TCTCCTTCACCTCT---------------------CACAG---GTACCAGTCAGTGGCCCAGAGCTGGAGGGCAAG----CTCCTTCATCTCC----AAGCTAT---GAAAACTCACTTCACTCCCTGAAAAATCGAGTTGAGCAGCAACTTCACGAGCATTTGCAAGATGCAATGTCCTTCTTAAAGGATGTCTGTGAGCAGTCTCGAATGGAAGACCGCTTAGACAGG--CTGGATGATGCTATCCATGTGCTACGAAACCATGCAGT-----TGGACCTTCTACCAGTCTGCC-TACTAGC--CACAGTGA---CATACACAGTTTGCTGGGACCA------TCCCATAATGCATCAATTGGAAACCTCAATTCAAACTATGGAGGATCCAGCCTTGTTACAAATAGT---CGATCAGCTTCGATGG---------------------------------------------------------------TCGGAACACATCGG----GAAGATTCAGTCAGTCT----CAATGGCA-ATCATTC------GGTCC--TGT-------CTAGTACTGTTGCTGCC-TCAAACACAGAACTGAACC---ATA---AAACACCAGAAAATTTCAGAGG-------------------------------------------TGGTGTACAA--------------------AATCAGTCTGGAAGTGTTGTTCCAACAGAAATCAAGACTGAAAACAAAGAAAAAGAT---GAAAACCTTCATGAACCTCCTTCATCAGATGACATGAAATCAGATGATGAGTCCTCCCAGAAAGACATCAA---------------GGTCTCA-------TCTAGGGGCAG-----AACA-------AGCAGTACCAATGAAGACGAGGATCTGAATCCAGAACA--GAAAATCGAAAGGGAGAAGGAAAGGCGGATGGCTAACAATGCCAGAGAGCGCCTGCGCGTGCGGGATATTAACGAGGCGTTCAAGGAGCTTGGCCGAATGTGTCAGCTTCAT---TTGAAGAGTGAAAAACCTCAGACAAAACTTCTCATTCTTCATCAGGCCGTGGCAGTCATCCTTAGTCTAGAACAGCAAGTGAGAG---AGAGGAACCTCAACCCCAAAGCA---GCCTGCCTTAAGAGAAGA---GAAGAAGAAAAAGTCTCTGCT---GCGTCAGCAGAGCCGCCCAACACGTTGCCAGGAGC-----CCATCCTGGGCTTAGTG---AGTCTACCAACC-CTATGGGTCATCTGTAAACATCAGCCAG--TTCCAGAGT-CAT----CAGTAGGCTAAATAGAA--GGTGACCTCTCCTCATAA-GATTTGGACA-ACTCAGATTATCTGAAGACACAAACCTGGCAGGAGGGAGAAGAAAAAGCAAAACACT----TGAAACCA--------------GAAACTCATATGTA---ATCCTGTGATCAAAGCAACTG---GTCAGCACTTC-ATCAGACGTGAGCATAGGAAGCTCAG-CAGA---GACCGTCGGCCGTGAGGTGTTTGCAGCATATCACTCTGC-TGTAATCAGTGTGTCGCTTCTGCACAATCAGAGACTGTCTC-ATCTCTCCAC--TCAACGTGGAAGTTGCCTTGTGCCTAAACTGAATTGACAAATGCATTGTAACTACAAATTTTATTTAT-----TGTTATGGAACTGTGA-GGTCTACATATAAAGGGAAAA-GTT------CATGTGGGAAGCTGATGTACA-CTCAGCTGATGCCA-GCAT-TGTTAAAGCTGTTCAC-----------AGAGCAGTGGCAACCATTGGCCCTTAGCATTC---CCGGCATACCTGTTAGTGTCTTAAAAAGGAAGGGA---GTCCTT-TGTTGCCCTCTCCGACCTTC--GCCATATGAATAGTGATTTCC----------ATGAAATAGGAAAAATATTACTTCGTATAGCATTTCTCTC---TTGTTTTTTTCACTCATTTTTATTTCCTCTTTGTGGGTGTTATATTTGATCT--GAGTCTGCATAGTTTATGGTCACAGTCCAGAACCCTCCTTGCAGTCCTGTATGCTT--------------TGTTCATGT-CCTTGAAGTGATAAGCAGACACCAT-CTGTGACCATAGC-----CTAGCTAATATTTTGAAAGGGGAA---GTTTTGTCCCCTGGATTTGCCCCCAAATAAACA-TTGCTTTATTTCTAATA----ATCACTAAGACTTTTCAGGCTTCTAGGTTTCATAG---TAAAGCTATAATAGCAAGAAGTGTAACTTACAAGGGA-G-AGTTTACTTTTTAGGAATTGCTTTGTTTTCCGAGCAGTAAGTACTACACA-ATATAGTACTTGTAAAGTGTTAGCTGA-TAAGTAAGCACAGAATGCATTCAGTACAATACAAAGATGACTTTTCCTGGTGA---------------------------GTCTCCGGGACAGGCAGTGTGATGAATGCACTCAACCGCTCTGAGGCTAATTACCT--A-TGGAATCCAAGAGCAATGGTCAC----GGTTCCT-TACCCTAGC-TTTACTTCTGT-CCTTTGAGTTGGCTGGTCCGTGGGGGGTGGGGCAGGAGGGTGACTTAATCACCT--GCAAACCACCTGCCCCCACCCCAA---GAAGAGCCAGATTAGCACCGAGCT---GTACCTGTCAGTCTGTCTTAGCATTATGCATTAAGGCACCCTCTGTCTCTAAT-------CCCTTACAGTTGTTTTTAAGACACAGTAATCACTTTAAACTTCCATGAAATCTGTCTTCCACCACAGCA-CCCTGGGAGAGAAAAACATGCTAAGCGTGATGGTCTTGGCTAAGTAACTCCTTAAAGCCAATA---GCAGTGGCA-GTCTGCACA--GAAGAAAAATCCCAAGTCGTTCTGTAACTTAGAGACACCGGAGAATTTTGAAAGAACAAAAACCATGAAGACAGCACTTCAGATCCTCCA-TCAGGACTCTGGTGAACACGTCAGTCTTTGGCGAACTTAGTGGACTT------------AATTTGTATAT-GTTCTCCAG-------TTAGATCAGACTCTATCTGTGGCCTTGTTCTTCATTTCAGTGTTAATCAGCTAAAA----CAGCAGTTGTTGCT-ATGATGTGTGAGTGAACATAAGCCACTGCCTGGCCTTTTTT-C-------------T-TCAGAGCTTGTCGTCTTTTTCGCTATATTAGACTTTGCAGTATGCCCAGAAGCTTTCCTTCAT---AAAATAGA--------------------AAGAAAAAAACATTTGGCTTATTTTTCACTGTAGCTAGTCTTTTATACAATAATCTTGTAAGAAAATTTCTTGAATTCTAAATATTACTCTTTCTAGATTTTTGAAATC-AAAA-GTTTTCAGTAAAAA-GTTTCTTACTTTATTTTATTATATTAGGTAGTTAAAGAAAATGTAGGGTTATTTACCATAACCTGTTCATTAATATCAGAAA----TTTACAATAGCATTTTAA-GAGCATA-GTAGG-TTCTAGCATACCATGTAGTTCCTATGGAGTATTGTGAGAGCGAATTGTTGGAGATGAGCTGCTTTTCATCTTGTTCTCCAGTTTCCATTGTTGGTTTATTGCAGATTTGTATTCTGTGTCAAATT-CAAGGTATTATTGATAAACCTTTTCAA-CCAGCAGCAAGAAGTTCAAATTTCTT-------TTTTCTGTCGCTGTAACAGAAAACACAGTATGTATATAACATTTATGTAGCAATAAATGTGCCATCCTTTTTTTTAACATAGTAAACTAGTGAGTTTTTTACACTCCTGTTTTCCACAGAATAATGTATTTTGTTTTCTTTTTCTATCTCCTTCCTCCCAGAAAGTCTGGAACTGCTTTTCCTGTCTGCACTAATTGTGCTTCACGGGTGACCCTGCAGGACAGATGGGGCTGGGCAAGCTAAGATGACACCCCCGGCCCCGCACAGCTCTACTCTTGCCCTCTCTACTGACACTGACCTCTTAAGTCTTTTCCTGAAGGTCGAGCAAACCCGTGTCGGTAGTAAAGAACATCTTTTCTTGCAGATCTAGAGAAGAATGAAGACGATGGGAAAGGACCCTTAAAGCATTCACAGCTGTTTCATGTCTCTTTTCTCTTACCTACAACCAAAAAATAAATAAGCAAGCAAACCTGCCAAAATAGGGGGAGGGGGGCAGCATTAGTGAAAGCTCTTCCATCTGTTGTTAACACCACATCCATGCATGCATGTATACAAACATGTATGCATTGACTACTGTGAGGGCTTCATGGGTAGCCTGAGATAGGAACCACCTGGAGCTCCTTTGCACGAGGAGGCTGAGTCCTCTCAGGATCTTGACAAATCACATCTTTTGATGGATTTTGAAATTCGATTTTTATGTGAGGCCTAACAGATCATCTTGCTTCTTGTGTAATTTGATAAGTATAAATTTAGTAGTTTGATTTCATACTAAATGATAAACTAAAAACTCCATGCAGGAAGAAAATAGTTGATGTTTGAAGTAAGGTGGGATCCAGAGAGCTAGTCACCTTGCCTCATTAACAGGTTTGTAAGAAGGAGCCCAGGCACATCCTGTGTCCAAGCCCACTGAGAGCAGGTCAAGACTTAAAACTTTTCTACAAGCCCTACCTGCCTTCAATTCTCTTCCCTCTGTGTAGCTTCTAAGGAACTTGATTTAGTAGTTTCACTTTCTATCTATTTCACCCATTTCTCTCTGGTTCGTGAATTATTTTTCTTCCTTAGAAATTCAATTGTTTTAAATAGATACCACGGAAGGTAGGTGTGTGTGTGTGTGTGTGTGTGTGTGTGTGTGTGTGTGTGTGTGTGTGTGTGTGTTTGTTTAGCTAAAGGGTGTTAGTTTTGGCATCAGTCAGTTGATTCAGATCCGAGCTCAACATCTAATTGATTCCATTTCCTTATCTGGAAAATGGAGAGCTGTTCAAGAGTTATTTAAGTATTGAATGAAACAATATATGGAAAGCTCTTACAATGGTCCCTATCACATAGTAAGTACTCAATAAATTATGAATATTTTTTAAATAAATAGTATTTCAACCAGTTCCTGGGTGATTCCTCTTCAGCCACACTGTGGGGAGTGACTTACAGCCCCAGGAGATGGCAGACTATCTTTGTGGGAATCTGCATTCTTCTATGGTCCTCCAGCAAAAGCTAGCACTTCTTTCCAGTTTCCATTCTTGATTTATTGGAGATTTGTTTGTTTGTTTGTTTGTAGTTTTTCAAAACAGAGCTTCTGTCTGTCTCCCTGACTGCCCTGAACTTGCATTGTAGACCAAAAGATCTGCCTGCCTCTGCCTCCTGAGTGCTGGGATTAAAGGCATGTGCACCA------------------------------------------------------------------------------------------------------------------------------------------------------------------------------------------------------------------------------------------------------------------------------------------------------------------------------------------------------------------------------------------------------------------------------------------------------------------------------------------------------------------------------------------------------------------------------------------------------------------------------------------------------------------------------------------------------------------------------------------------------------------------------------------------------------------------------------------------------------------------------------------------------------------------------------------------------------------------------------------------------------------------------------------------------------------------------------------------------------------------------------------------------------------------------------------------------------------------------------------------------------------------------------------------------------------------------------------------------------------------------------------------------------------------------------------------------------------------------------------------------------------------------------------------------------------------------------------------------------------------------------------------
>Tcf3-209_cdna:protein_coding Mus musculus
--------------------------------------------------------------------------------------------------------------------------------------------------------------------------------------------------------------------------------------------------------------------------------------------------------------------------------------------------------------------------------------------------------------------------------------------------------------------------------------------------------------------------------GGGGGGCGGAACATGTCTCCCGCCGCAGGAAGATGAGGCAGCGCCGGCGGCTGCGGGCGTAGCGGGCCACCGCGGGCCACCGCCGCGCGCCGCCGCCTCTGCTACAGTCCCTTCCCGCGGGGCCTGCTCTGAGAGAAGCTCGAGAGAGACCAGGCGACGCGAACGCGAGTGGGGAGGAGGAAGGACGCGCGACCCCGAGCCCTGCGCGCTCCCGCCGCCCACGCGCGACCCTCGGGGACGCGCCCGCCACCCTTTTGTCCCCGGGGTCCCCGAGGGCGGTGGGCAGCAGGGAGCCCCGGTGCACCCGGTGCATGCCCCCGCCCAGCAG---------------------GGCTGTCTCTA----GATCTGGGGGACGCACCCCAGTTCCAACACCTGCTGT----CCTGGGTGGATGATGA-ACCAG-----TCTCAGAGAATGGCACCCGTGGGCTCTGACAAGGAACTGAGTGACCTCCTGGACTTCAGCATG------------------------------------------ATGTTCCCGCTACCTGTGGCCAATGGGAAGAGCCGGCCCGCCTCCCTCGGGGGAACCCAGTTTGCAGGCTCAG------------------------------------------------------------------GACTGGAGGACCGACCCAGCTCAG--GCTCCTGGGGCAGCAGTGACCAGAACA---------------------------------GTTCTTCCTTTGACCCTAGCCGGACATACAGCGAAGGTGCCCACTTCAGTGACTCCCACAGCAGCCTGCCGCCTTCCACGTTCCTAGGAGCTGGGCTTGGAGGCAAGGGCAGTGAGCGGAATGCCTATGCCACCTTTGGGAGAGACACCAGTGTTGGCACCTTGAGTCAGGCTGGCTTCCTGCCAGGTGAGCTGAGCCTCAGCAGTCCCGGGCCACTGTCCCCATCGGGCATCAAGAGCAGCTCCCAGTATTACCCCTCATTCCCCAGCAACCCTCGTCGGAGAGCTGCAGATGGTGGCCTGGATA------------------CTCAGCCGAAGAAGGTCCGGAAGGTTCCGCCTGGTCTCCCTTCCTCGGTGTATCC---GCCCAGCTCAGG---TGACAGCT-ACAGCAGGGA---TGCTGCAGCCTACCCCTCCGCCAAGACCCCCAGCAGCGCTTACCCCTCCCCCTTCTAC--GTGGCAGATGGCAGCCTGCACCCATCAGCTGAGCTCTGGAGTACGCCTAGCCAGGTGGGCTTTGGGCCCATGCTAGGTGACGGCTCTTCCCCTCTGCCCCTTGC--ACCGGGCAGCAGCTCCGTGGGCAGTGGTA------------CCTTTGGGGGCCTCCAGCAGCAGGATCGCATGGGCTACCAGCTGCATGGATCT-----------GAGGTTAATGGCTC-GCTCCCAGCTGTATCCAGCTTTTCGGCTGCCCCTGG---CA---CTTACAGTGGGACTTCCGGCCACACGCCCCCTGTGAGTGG-GGCCGCAGCTGAAAGCCTCCTAGGC------ACCCGAGGGACTA---CAGCCAGCAGCTCA------GGGGATGCCCTTGGGAAGGCACTGGCCTC------------GATCTACTCCCCGGATCACTCCAGCAATAATTTCTCACCTA--GCCCCTCAACGCCTGTGGGT------TCACCCCAGGGCCT---------------------GCCAG---GGACATCACAGTGGCCCCGGGCAGGAGCGCCCA----GTGCCTTATCCCC----CAACTAC---GATGCAGGTCTCCATGGCCTG---------------------------------------------------------------------------AGCAAGATGGAGGACCGCTT-----------GGACGAGGCCATCCATGTCCTGCGAAGCCACGCTGT-----TGG------------CACCGC-TAGC-----------GA---TCTCCATGGGCTTTTGC------------CTGGCCATGGCGCA---------CTGACCACGAGCTTCA------CCGGCCCCATGTCACTGGGCGGGCGGCATGCCGGCCTGGT------------------------------------------------------------CGGGGGAAGCCATCCT----GAGGAGGGCCTCACAAGTGG-GGCCAGTCTTTTGCAT------AACCA--TGC---------CAGCCTCCCCAGCCAGCCCAGTTCCCTCCCTGACCTCTCACAGAGACCTCCCGACTCCTATAG----------------------------------------------TGGACTCGGG-------------------AGGGCAG-GCACAACAGCGGGTGCCAGCGAGATCA------AGCGGGAGGAGAAAGAG------------GATGAGGAAATCGCATCAGTAGCCGACG---CCGAAGAGGA------CAAGAAGGACCTGAAG-------------------------GTCCCACGCACGCG------------------CACCAGCAGTACAGATGAGGTGCTGTCCCTGGAGGA--GAAGGACCTGAGGGACCGGGAGAGGCGTATGGCCAATAACGCTCGGGAGCGGGTGCGCGTGCGGGACATTAACGAGGCCTTCCGGGAGCTGGGCCGCATGTGCCAGCTGCAC---CTCAAGTCGGATAAGGCGCAGACCAAGCTGCTCATCCTGCAGCAGGCGGTGCAGGTCATCCTGGGCCTGGAGCAGCAGGTGCGAG---AACGCAACCTGAACCCCAAAGCA---GCCTGCTTGAAGCGGAGG---GAGGAGGAGAAGGTGTCTGGC---GTGGTCGGGGACCCACAGCTGGCCCTGTCAGCCGC-----CCACCCGGGCCTGGGTG---AGGCCCACAACC-CAGCCGGGCACCTGTGA-------GCCGTCACAGC---------------TTCTTCG----------TTGGACCAGGGACCACCATATCTCTGCCCGGGGTGCATC-AGGACGGTTCTGGATGAGACAGGTCTC--CATCGAAGCATGAGCAGAGAGA--GGGCTCTGGG-------------------GACACT----TCAGGG----CCTGGGG-------AGGGTGGCACTGAACAGCT------C-CCTGCT------------------------------------------------------------TGGCCCCAGTGACCAAG-----CAGAAAAGT--TCCTTCCTCTCGGTTAACCAGAACTGGAAACAA--AGCAGCATGCTCCCTTT-TCAAAAAGGAAAGAAAGATGCCTTAACTATGTAAGACGGAAGAGTCGGACCGTGCC-CTGGCA--GGGCGGCCTGGGA--CTGGCTTCTACTTC-AGAGCCACCAGCACATCGTG-CCTAAGCATTTTTCGTTTTTTTAAAGGAGAATAAAGGAACATTAGTTTTCAGATTTTTTTTTTA-----AATGTAGACAAAAGTTAGCAAGAACGAGGCCTTCCGTGTCTTTTTTTTTTCCCTTAGCTTTTTTTTCCGTATGTTTTGTAAGCAACAAATTTTT--GTATAAAAGTCTCATGTCTGTTTCTGTTTCTA-----------GAATTTATCGTCATATTTCATGGTCTACAAGGTTATTAAA-GTAGCATTCAAAAGACCCAGTGTTGATCTAAGGGTCACCCCT-----------------------------------------------------------------------------------------------------------------------------------------------------------------------------------------------------------------------------------------------------------------------------------------------------------------------------------------------------------------------------------------------------------------------------------------------------------------------------------------------------------------------------------------------------------------------------------------------------------------------------------------------------------------------------------------------------------------------------------------------------------------------------------------------------------------------------------------------------------------------------------------------------------------------------------------------------------------------------------------------------------------------------------------------------------------------------------------------------------------------------------------------------------------------------------------------------------------------------------------------------------------------------------------------------------------------------------------------------------------------------------------------------------------------------------------------------------------------------------------------------------------------------------------------------------------------------------------------------------------------------------------------------------------------------------------------------------------------------------------------------------------------------------------------------------------------------------------------------------------------------------------------------------------------------------------------------------------------------------------------------------------------------------------------------------------------------------------------------------------------------------------------------------------------------------------------------------------------------------------------------------------------------------------------------------------------------------------------------------------------------------------------------------------------------------------------------------------------------------------------------------------------------------------------------------------------------------------------------------------------------------------------------------------------------------------------------------------------------------------------------------------------------------------------------------------------------------------------------------------------------------------------------------------------------------------------------------------------------------------------------------------------------------------------------------------------------------------------------------------------------------------------------------------------------------------------------------------------------------------------------------------------------------------------------------------------------------------------------------------------------------------------------------------------------------------------------------------------------------------------------------------------------------------------------------------------------------------------------------------------------------------------------------------------------------------------------------------------------------------------------------------------------------------------------------------------------------------------------------------------------------------------------------------------------------------------------------------------------------------------------------------------------------------------------------------------------------------------------------------------------------------------------------------------------------------------------------------------------------------------------------------------------------------------------------------------------------------------------------------------------------------------------------------------------------------------------------------------------------------------------------------------------------------------------------------------------------------------------------------------------------------------------------------------------------------------------------------------------------------------------------------------------------------------------------------------------------------------------------------------------------------------------------------------------------------------------------------------------------------------------------------------------------------------------------------------------------------------------------------------------------------------------
>Tcf4-201_cdna:protein_coding Mus musculus
GGCCTTTCCCCACACCGCCCAAGCCGGCCTGAAAACTCTGCATCCACACTGACAGGGACACTGCTGCATTGAGGCCCTCACGGCATCTTCCGGGCCTCCCGGCGAGGTCTTTCACGCTGCGGGAACAACGCTTTTGAGTCAGAGATCAAGGCCGGCCAGGGAACGGGGCGCCAAGCGCGCTCCGAGAGCCACGACCTGAGTGAGTCCCACCCGCCGGCGGGACCGCCCTGGTTCCCGGAGGAGGCGTGGCCTAGAGCGCCGCCATCTTGGCGGCCTCTCTAGGCGCTCTGTTTACCACTCTATGGTCGCGTGCTCCCGCCCCGCCCCTCCCCAGTCATTGTCTGGTGGAGCAGCCGCGGCCGCAGCGCCTTCTCTTTATAAGCCGCAGTGCCCGGATGTGAATGGATTACAATGTATCTTTCAGGG--AAACCTATTATTATCAATGTGACTCC--TCGGGGGAGTCAATGATGGTG---TTGGGGAGGAGGATGATGATGAGACGCCTCTAAACTTGGAACAAGTTTAGGACTTTGAAAGAGAAGAGAAAAAAAAATACAACCAACAAGACCGAAGAACAATTATAACTATCCAGTGTTGATTATTTTT-ATAAACAATACGAAAAAGTTGTCGGATTTTTTTTTTTAATGATTA-CTTTTTGGGGGGAGGGAATTTTGTTACAGTTTGATGATGGAAAATGCAAAAACC--GAGCCAGGTGCATAATCTTGTAATCTGTGG--CTAACCCTGGAACAGGACTGACTTCTATTTA-AAATACTCTTTTGGGGGAACACTCATGTGAG-ACACTAAGTTCTTGCAGAAGATTTTTGTCTCTCTTTTTAAAGTCTCTTTCCTTGGAATATTGT----GAGCATATTTGTGGCCATTGAAGGTTTGTGT----------GATTTTGCTAAAATGC-ATCAC-----CAACAGCGAATGGCTGCCTTAGGGACGGACAAAGAGCTGAGTGATTTACTGGATTTCAGTGCGAT------------------------------------------GTTTTCGCCTCCTGTAAGCAGTGGGAAAAATGGACCAACTTCTTTGGCGAGTGGACATTTCACTGGCTCAAGTGATGCTGGCGTGCACAAAATGCCAGGCCTCGGGGGAAGTGTGCTACCTACGGGGAACCTGGCAGATGTAGAAGACAGAAGTAGCTCAG--GGTCCTGGGGAACTGGAGGCCATCCAAGCCCGTCC------------AG---------GAACTATGGAGATGGGACTCCCTAT---GACCACATGACTAGCAGGGATCTTGGGTCACATGACAATCTCTCTCC---ACCTTTTGTCAATTCCAGAATACAAAGTAAA---ACAGAAAGGGGCTCATACTCATCTTATGGGAGAGAA---AACGTTCAGGGTTGCCACCAGCAGAGTCTCCTCGGAGGGGACATGGATATGGGCAATCCAGGAACCCTTTCGCCCACC------AAACCTGGCTCCCAGTACTATCAGTATTCAAGCAATAATGCCCGCCGGAGGCCTCTTCACAGTAGTGCCATGGAGG---------------TACAGACAAAGAAAGTCCGAAAAGTTCCTCCGGGTTTGCCGTCTTCAGTCTACGC---TCCTTCAGCCAGCACTGCCGACT-ACAACAGGGA---CTCGCCAGGCTATCCTTCCTCCAAGCCAGCAGCCAGCACTTTCCCTAGCTCCTTCTTC--ATGCAAGATGGCCAT---CACAGCA---GCGACCCTTGGAGCTCCTCCAGCGGGATGAATC---AGCCCGGCTACGGAGGGA-----TGCTGGGCAATTCT-----TCTCA----TATCCCACAGTCCAGCAGC-------------T--ACTGTAGCCTGCATCCACATGAACGTTTGAGCTATCCATCCCACTCCTCG--------GCAGACATCAACTCCAG-TCTTCCTCCGATGTCCACGTTCCATCGTAGTGGCACAAAC------CATTACAGCACCTCTTCCTGCACACCCCCTGCCAACGG-AACAG------ACAGTATAATGGCA------AACAGAGGAACTGGGGCAGCAGGCAGCTCGCAGACTGGAGACGCTCTAGGGAAAGCCCTAGCTTC------------GATCTATTCTCCTGACCACACGAACAACAGCTTTTCCTCCA--ATCCTTCAACTCCTGTGGGC------TCCCCTCCTTCACT---------------------CTCAGCAGGCACAGCTGTTTGGTCTAGAAATGGAGGACAGG----CCTCGTCATCTCC----CAATTAT---GAAGGACCCTTGCACTCACT------------------------------------------------------------------------GCAAAGCCGAATCGAAGACCGTTTGGAAAGA--CTGGACGATGCGATTCATGTTCTCCGGAACCACGCAGT-----GGGCCCGTCCACAGCTGTGCC-TGGTGGC--CATGGGGA---CATGCATGGGATCATGGGACCC------TCCCACAACGGAGCGATGGGTAGCCTGGGCTCAGGGTACGGAA---CTAGTCTTCTCTCAGCCAAC---AGACACTCGCTCATGG---------------------------------------------------------------TTGGGGCCCACCGT----GAAGATGGCGTGGCTCTGAG-AGGCAGCCATTCTCTCCTGCCAAACCA--GGTTCCGGTCCCACAACTTCCGGTCCAGTCTGCAACTTCCCCTGACTTGAACC---CACCCCAAGACCCTTACAGAGGG----------------------------------ATGCCACCAGGCCTCCAG--------------------GGCCAGAGCGTGTCTTCTGGTAGCTCTGAGATCA------AATCCGACGACGAGGGCGATGAGAACCTGCAAGACACAAAATCTTCTGAGGACAAGAAATTAGATGACGA------CAAGAAGGATATCAA----------------------------ATCAATTACTAGGTCAAGAT---------CTAGCAATAACGATGATGAGGACCTGACCCCAGAGCA--GAAGGCTGAGCGCGAGAAGGAACGGAGGATGGCCAATAATGCCCGTGAGCGCCTGAGGGTCCGAGATATCAACGAGGCTTTCAAGGAGCTTGGCCGTATGGTGCAGCTCCAC---CTGAAGAGCGACAAGCCCCAGACCAAGCTCCTGATTCTCCACCAGGCCGTGGCTGTCATCCTCAGCCTGGAGCAGCAAGTTCGAG---AAAGGAATCTGAACCCGAAAGCT---GCCTGTCTGAAAAGAAGG---GAGGAAGAGAAGGTGTCCTCA---GAGCC------TCCCCCACTCTCCTTGGCTGGCCC-----ACACCCTGGGATGGGAG---ACGCAGCGAATC-ACATGGGACAGATGTGAAAAGGTCCAAGTTGCTACCTTGCTTC----ATTAAA-CAAGAGACCACTTCCTTAACAGCTGTATTACCCTAAACCCACATAAACACTGCTCCTTAACCCCGTTTTTTTTTGTAATATAAGACAAGTCTGAGTAGTTATGAATCGCAGACGCAAGAGGTTTCAGCATTCCCAATTATCAAAAAACAGAAAAACAAACAAAAAAATGAATGAAAGAAAGAAAGAAAGAAAAAAATGCAACTT-GAGGGACGACTT-CTTTAACATATCACTCTGAATGTGCGAAGCGGTATGTACAGGCTGAGACACAGCCCAGAGACTGAATGGCAATCCTCCCACACTGTGGAGCAATGCATTTGTGCCTAAACTTCTTTTGGAAAAAAAAAATATAATTAATTTGTAAGTCTGAAAAAAATAT-TTAATTTAAAAAAAAATTGTAAACTTGCAATAATGAAAAAGTGTACTTCTGAAGAAAACGACATGAACGTTTTTGTTGGTATTC-ACGTCAGCTAGTGTTTCTAATTACCGGATATTGAAT-AGGGGAAGCCCGGCTGCCCTCGTAACAAAACCAGCAAACGTCCTGATGGCAACGAAGTGATGACATTAGCCATTCCTTAGGGTAGGAGGGACAGATGGATGTTATAGACCTATGACAAATATATATATAAATATATATATAAATATATATTAAAAATTTAGTGACTATGGTAAGCTTTTGTTGATTTGTTTCAGACTTTTTTCTCCTGTAAAAAAATAGTACTGATTAACTTTTTTAAAAGAAAGATTTTACTGTAAATATGGATTTTTTTTTTT---GTCTGATTTTTGTCCCTTCCCCCGGTTTGTTATCGTAACCTGTAGTGCCAACTCTGCTTCCGGAGGGGCAGTGCAGGACGAAATGCTGACCCTGAAGTTGCTTCTCATTCACAAATA-GTAAAAAGTTGTTTCTCCAGTCTTTTGGGAACACAGGACTTAAAAGTCACATCATGTGTAGGAATTACATGCAGCATTGCCCGGGCGAGGCAAAAAGCGTTTGTCTGGCTTGTGGCGCTGCCCTTGTTACCCTCCCCTGGGATTTTCAGAGGTACACGGTTAGAATGCTACAATGTTACCACTGTGCCTTCCAATGTTTATATCATCGGAAACATAACATAATCAAAGTGGCTGTGATTTAACAAAAAAAACGATTCAAGTGTTACCTACCTGTGTAGCCGAAGTAGTGTGCAGTGACCGAGACGTTTCTGAATACATGGTCAGATTTTTTTTGGAAAAAATACAAAAATT----------------------------------------------------------------------------------------------------------------------------------------------------------------------------------------------------------------------------------------------------------------------------------------------------------------------------------------------------------------------------------------------------------------------------------------------------------------------------------------------------------------------------------------------------------------------------------------------------------------------------------------------------------------------------------------------------------------------------------------------------------------------------------------------------------------------------------------------------------------------------------------------------------------------------------------------------------------------------------------------------------------------------------------------------------------------------------------------------------------------------------------------------------------------------------------------------------------------------------------------------------------------------------------------------------------------------------------------------------------------------------------------------------------------------------------------------------------------------------------------------------------------------------------------------------------------------------------------------------------------------------------------------------------------------------------------------------------------------------------------------------------------------------------------------------------------------------------------------------------------------------------------------------------------------------------------------------------------------------------------------------------------------------------------------------------------------------------------------------------------------------------------------------------------------------------------------------------------------------------------------------------------------------------------------------------------------------------------------------------------------------------------------------------------------------------------------------------------------------------------------------------------------------------------------------------------------------------------------------------------------------------------------------------------------------------------------------------------------------------------------------------------------------------------------------------------------------------------------------------------------------------------------------------------------------------------------------------------------------------------------------------------------------------------------------------------------------------------------------------------------------------------------------------------------------------------------------------------------------------------------------------------------------------------------------------------------------------------------------------------------------------------------------------------------------------------------------------------------------------------------------------------------------------------------------------------------------------------------------------------------------------------------------------------------------------------------------------------------------------------------------------------------------------------------------------------------------------------------------------------------------------------------------------------------------------------------------------------------------------------------------------------------------------------------------------------------------------------------------------------------------------------------------------------------------------------------------------------------------------------------------------------------------------------------------------------------------------------------------------------------------------------------------------------------------------------------------------------------------------------------------------------------------------------------------------------------------------------------------------------------------------
>Tcf12-201_cdna:protein_coding Ratus norvegicus
-------------------------------------------------------------------------------------------------------------------------------------------------------------------------------------------------------------------------------------------------------------------------------------------------------------------------------------------------------------------------------------------------------------------------------------------------------------------------------------------------------------------------------------------------------------------------------------------------------------------------------------------------------------------------------------------------------------------------------------CGCCCGGGGAGCCACGGGCGGCCAAGCCCGAGAGCCGCCCGAGCCGCTCGG---ACTCAAGCGC----TCGCGCGGGCCCGAGGCAGCCCAGCCGCCGGCGGCGCGTGGGGAGG-GGGAA-GCCCGAGCCCGCGCTCCCGACCAAAGTGAACTTTAATCGGGA----AGGTTGGATGCGGAGCCCGGGCGGCAGGACCTGCTAG----AAGTAGCTGAAGATGA-ATCCCCAG--CAGCAGCGCATGGCCGCGATAGGGACCGACAAGGAGCTGAGCGACCTGCTGGACTTCAGTGCG------------------------------------------ATGTTTTCTCCACCTGTTAATAGTGGGAAAACGAGACCAACGACACTGGGAAGTAGTCAGTTCAGCGGGTCAG------------------------------------------------------------------GTATGGATGAGCGTGGAGGAACAA--CGTCTTGGGGAACAAGCGGTCAACCAAGCCCCTCCTATGATTCATCTAG---------AGGTTTTACAGACAGCCCTCATTACAGTGATCACTTGAATGACAGTCGATTAGGAACCCATGAAGGCTTGTCCCCAACACCTTTCATGAACTCAAATCTGATAGGGAAAACCTCAGAGAGAGGCTCATTTTCCCTGTACAGCAGAGACTCTGGATTATCAGG---CTGTCAGTCTAGTCTCCTGAGACAAGATCTAGGACTCGGGAGCCCAGCACAGTTGTCTTCTTCAGG---AAAACCTGGAACACCATACTACTCATTCTCTGCCACAAGTTCTAGAAGAAGACCGCTCCATGATTCTGTAGCTCTAG---------ATCCTTTACAAGCAAAGAAAGTAAGAAAGGTGCCTCCTGGCCTACCTTCTTCTGTGTATGC---ACCATCCCCAAATTCTGACGATT-TCAACCGTGA---ATCTCCTAGTTACCCATCTCCCAAGCCACCAACCAGTATGTTCGCTAGCACTTTCTTT--ATGCAAGATGGCACC---CACAGTTCTTCTGACCTTTGGAGTTCATCGAATGGGATGAGCC---AGCCTGGTTTTGGTGGAA-----TTCTGGGGACCTCCACT--TCCCA----CATGTCTCAGTCCAGTAGT-------------T--ATGGCAGTCTTCATTCACATGACCGCTTGAGTTATCCTCCACACTCAGTGT--CACCAACAGACATAAACACAAG-TCTTCCGCCAATGTCCAGCTTCCACCGTGGTAGTACCAGCAGCTCACCATATGTTGCCGCCTCACATACTCCTCCCATCAATGG-ATCAG------ATAGCATCCTGGGA------ACCCGAGGGAATG---CTGCTGGAAGCTCACAGACCGGTGATGCACTTGGGAAGGCCTTGGCATC------------TATTTATTCTCCTGACCACACAAGCAGTAGTTTTCCATCAA--ACCCATCAACACCAGTAGGA------TCTCCTTCACCTCT---------------------CACAGCAGGTACCAGTCAGTGGCCCAGAGCTGGAGGGCAAG----CTCCTTCATCCCC----AAGCTAT---GAAAACTCACTTCACTCCCTGAAAAATCGAGTTGAGCAGCAACTTCACGAGCATTTGCAAGATGCAATGTCCTTCTTAAAGGATGTCTGTGAGCAGTCTCGAATGGAAGACCGTTTGGACAGG--CTGGATGATGCTATCCATGTGCTACGGAACCATGCAGT-----TGGACCTTCTACCAGTCTGCC-TACTAGC--CACAGTGA---TATACACAGTTTATTGGGACCA------TCCCATAATGCACCAATTGGAAACCTCAATTCAAACTATGGAGGATCAAGCCTTGTTACAAATAGT---CGATCAGCTTCGATGG---------------------------------------------------------------TCGGAACTCATCGG----GAAGATTCGGTCAGTCT----CAATGGCA-ATCATTC------GGTCC--TGT-------CTAGTACTGTTGCTGCC-TCAAACACAGAACTGAACC---ATA---AAACACCAGAAAGTTTCAGAGG-------------------------------------------TGGTGTACAA--------------------AATCAGTCTGGAAGTGTTGTTCCAACAGAAATCAAGACTGAAAACAAAGAAAAAGAT---GAAAACCTTCATGAACCTCCTTCATCAGATGACATGAAATCAGATGATGAGTCCTCCCAGAAAGACATCAA---------------AGTCTCA-------TCTAGAGGCAG-----AACA-------AGCAGTACCAATGAAGATGAGGATCTGAATCCAGAACA--GAAAATCGAAAGGGAGAAGGAAAGGCGGATGGCTAACAATGCCAGAGAGCGCTTGCGTGTGCGGGATATCAATGAGGCATTCAAGGAGCTCGGCCGAATGTGTCAGCTTCAT---TTGAAGAGTGAGAAACCACAGACAAAACTTCTCATTCTTCATCAAGCCGTGGCAGTCATCCTTAGTCTAGAACAGCAAGTCAGAG---AGAGGAACCTCAACCCCAAAGCA---GCCTGCCTTAAGAGAAGA---GAAGAAGAAAAGGTCTCTGCT---GCGTCAGCAGAGCCGCCCACCACGTTGCCAGGAAC-----CCATCCTGGGCTTAGTG---AGACAACCAACC-CTATGGGTCATCTGTAAACATCAGCCAG--TTCCAGAGT-CAT----CAGTAGGCTAGATAGAA--GGTGACCTCTCCTCATAAAGATTTGGACA-ACTCAGATTATCTGAAGACACAAACCTGGCAGGAGGGAGAAGAAAAAGCAAAACACT----TGAAACAA--------------GAAACTCATATGTA---ATCCTATGATCAAAGCAACTG---GTCAACACTTCCATCAGAAGTGAGGATAGGAAGCT-------------------------------------------------------------------------------------------------------------------------------------------------------------------------------------------------------------------------------------------------------------------------------------------------------------------------------------------------------------------------------------------------------------------------------------------------------------------------------------------------------------------------------------------------------------------------------------------------------------------------------------------------------------------------------------------------------------------------------------------------------------------------------------------------------------------------------------------------------------------------------------------------------------------------------------------------------------------------------------------------------------------------------------------------------------------------------------------------------------------------------------------------------------------------------------------------------------------------------------------------------------------------------------------------------------------------------------------------------------------------------------------------------------------------------------------------------------------------------------------------------------------------------------------------------------------------------------------------------------------------------------------------------------------------------------------------------------------------------------------------------------------------------------------------------------------------------------------------------------------------------------------------------------------------------------------------------------------------------------------------------------------------------------------------------------------------------------------------------------------------------------------------------------------------------------------------------------------------------------------------------------------------------------------------------------------------------------------------------------------------------------------------------------------------------------------------------------------------------------------------------------------------------------------------------------------------------------------------------------------------------------------------------------------------------------------------------------------------------------------------------------------------------------------------------------------------------------------------------------------------------------------------------------------------------------------------------------------------------------------------------------------------------------------------------------------------------------------------------------------------------------------------------------------------------------------------------------------------------------------------------------------------------------------------------------------------------------------------------------------------------------------------------------------------------------------------------------------------------------------------------------------------------------------------------------------------------------------------------------------------------------------------------------------------------------------------------------------------------------------------------------------------------------------------------------------------------------------------------------------------------------------------------------------------------------------------------------------------------------------------------------------------------------------------------------------------------------------------------------------------------------------------------------------------------------------------------------------------------------------------------------------------------------------------------------------------------------------------------------------------------------------------------------------------------------------------------------------------------------------------------------------------------------------------------------------------------------------------------------------------------------------------------------------------------------------------------------------------------------------------------------------------------------------------------------------------------------------------------------------------------------------------------------------------------------------------------------------------------------------------------------------------------------------------------------------------------------------------------------------------------------------------------------------------------------------------------------------------------------------------------------------------------------------------------------------------------------------------------------------------------------------------------------------------------------------------------------------------------------------------------------------------------------------------------------------------------------------------------------------------------------------------------------------------------------------------------------------------------
>Tcf3-201_cdna:protein_coding Ratus norvegicus
-------------------------------------------------------------------------------------------------------------------------------------------------------------------------------------------------------------------------------------------------------------------------------------------------------------------------------------------------------------------------------------------------------------------------------------------------------------------------------------------------------------------------------------------------------------------------------------------------------------------CGCGCGCCGCCGCCTCTGCTACGGTCCCTTCCCGCGGGGCCTCCTCTGAGAGACGCTTGAGAGAGGCCAGGCGACGCGAACGCGAGTGGGGAGGAGGAAGGACGCGCGACCCCGAGCCCTGCGCGCTCCTGCCGCCCACGCGCGACCCTCGGGGACGCGCCCGCCACCCTTTTGTCCCCGGGGTCCCCGAGGGCGGTGGGCAGCAGGGACCCGCGGTGCACCCGGTGCATGCCCCCGCCCAGCAGTCCCCTGGTGTCACTACACAGGGCTGCCTCTA----GGCCTGGGGAACGCACCCCAGTTCCGACACCTGCTGC----CCTGGCTGGATGATGA-ACCAG-----TCTCAGAGAATGGCACCTGTTGGCTCGGACAAAGAACTGAGTGACCTCCTGGACTTCAGTATG------------------------------------------ATGTTCCCGCTACCTGTGGCCAATGGCAAGGGCCGGCCCGCCTCCCTAGCTGGAACCCAGTTCGCAGGCTCAG------------------------------------------------------------------GACTGGAGGACCGACCCAGCTCAG--GGTCCTGGGGCAACAGTGAACAGAACA---------------------------------GTTCTTCCTTTGACCCTAGCCGGGCATACAGCGAAGGTGCCCACTTCAGTGACTCCCACAGCAGCCTGCCGCCTTCCACGTTCCTAGGAGCTGGGCTTGGAGGCAAGGGCAGTGAACGGAATGCCTATGCCACCTTCGGGAGAGACACCAGTGTTGGCACCCTGAGTCAGGCTGGCTTCCTACCAGGTGAGCTGGGCCTCAGCAGTCCCGGGCCACTGTCCCCATCAGGCGTCAAGAGCAGCTCCCAGTATTACACCTCATTCCCCAGCAACCCTCGGCGGAGAGCTGCAGATGGTGGCCTGGATA------------------CTCAGCCCAAGAAGGTCCGGAAGGTTCCGCCTGGTCTTCCTTCCTCGGTATATCC---ATCCAGCTCAGG---TGATAACT-ACAGCAGGGA---CGCCACAGCCTACCCCTCCGCCAAGACCCCCAGCAGCGCTTACCCCTCCCCCTTCTAC--GTGGCAGACGGCAGCCTGCACCCCTCAGCGGAGCTCTGGAGTCCCCCTGGCCAGGTGGGCTTTGGGCCCATGCTAGGTGATGGCTCGGCCCCCCTGCCGCTTGC--ACCGGGCAGCAGTTCCGTGAGCAGTGGTG------------CCTTTGGGGGCCTCCAGCAGCAGGATCGCATGGGCTACCAGCTGCATGGGTCT-----------GAGGTCAATGGCAC-GCTCCCAGCTGTATCCAGCTTCTCAGCTGCCCCTGG---CA---CTTACAGTGGGACTTCTGGCCACACGCCACCCGTGAGCGG-GGCCG------ACAGCCTCTTAGGC------ACCCGAGGGACTA---CAGCCAGCAGCTCA------GGGGATGCCCTTGGGAAGGCACTGGCCTC------------CATCTACTCCCCGGATCACTCCAGCAATAATTTCTCGCCCA--GCCCCTCAACGCCTGTGGGT------TCACCCCAGGGCCT---------------------GCCAG---GGACATCACAGTGGCCCCGGGCAGGAGCGCCCA----GTGCCTTATCCCC----CAACTAC---GATGCAGGTCTCCATGGCCTG------------------------------------------------------------------------CAGAGTAAAATGGAAGATCGCTT-----------GGACGAGGCCATCCACGTCCTCCGCAGTCACGCTGT-----CGG------------CACTGC-AAGC-----------GA---GCTCCATGGACTGCTGC------------CTGGCCACAGCACG---------TTGACCACAAGCTTTG------CGGGCCCCATGTCACTGGGCGGGCGGCATGCAGGCCTGGT------------------------------------------------------------CAGCGGAAGCCACCCT----GAGGATGGCCTCACAAGTGG-TGCCAGTCTTTTGCAT------AACCA--TGC---------CAGCCTTCCCAGCCAGCCCAGCTCCCTCCCTGACCTCTCACAGAGGCCACCCGACTCCTTTAG----------------------------------------------TGGACTCGGG-------------------AGGGCAG-GCGTGACTGCAGGCGCCAGTGAGATCA------AGCGGGAGGAGAAAGAG------------GACGAGGAGGTCACATCAGTGGCAGACG---CTGAGGAAGA------CAAGAAGGACCTGAAG-------------------------GTCCCACGCACACG------------------TACCAGCAGTACAGATGAGGTGCTGTCCCTGGAGGA--GAAGGACCTGAGGGACCGGGAGAGGCGCATGGCCAATAACGCTCGGGAGCGGGTGCGCGTGCGGGACATTAACGAGGCCTTCCGGGAGCTGGGCCGCATGTGCCAGCTGCAC---CTCAAGTCGGATAAGGCGCAGACCAAGCTGCTGATCCTGCAGCAGGCGGTGCAGGTTATCCTGGGCCTGGAGCAGCAGGTGCGAG---AACGCAACCTGAACCCCAAAGCA---GCCTGCTTGAAGCGGCGG---GAGGAGGAGAAGGTATCTGGC---GTGGTCGGGGATCCGCAGCTGGCGCTGTCAGCCGC-----CCACCCGGGCCTGGGTG---AGGCCCACAATC-CAGCTGGGCACCTGTGA-------GCCGTCACAGG---------------GTCTTCG----------TTGGACCAGGGACCACCACATCTCTGCCCGGGGTGCACCCAGGATGGTCCTGGATGAGACA--TCTC--CATCGAGGCATGGGCA----GA--GGGCTCTGGG-------------------GACACT----TCAGGG----CCTGGGG-------GAGTTGGCACGGAGCAGCC------CACCTGTC------------------------------------------------------------TTGGCCCAGTAACCAAG-----CTGAAGAGCGGCTCCTCCTCTCGATTAGCGGGAACTGGAAACAA--AGCAGCATGCCCACTTA-TCAGAAAGGAAA-AAAGATGCCTTAACTATGTCAGACGGAAGAGTCGGACCGCGCC-CTGGCAAGGGGCGGCCTGGTA--CTGGCTTCTAGTTC-AGAGCCAC-AGCACATTGTG-CCTAAGCATTTTTCGTTTTTTAAAAGGAGAATAAAGGAACATTAGTTTTCAGATTTTTTTTTTA-----A-TGTAGACAAAAGTTAGCAAGAACGAGGCCTTCCGTGTCTTTTTTTT--CCCTTAACTTTCTTTTCCGTATGTTTTGTAAGCAACAAATTTTT--GTATAAAAGTCTCATGTCTGTTTCTGTTTCTA-----------GAACTCAGCG------------------------------------------------------------------------------------------------------------------------------------------------------------------------------------------------------------------------------------------------------------------------------------------------------------------------------------------------------------------------------------------------------------------------------------------------------------------------------------------------------------------------------------------------------------------------------------------------------------------------------------------------------------------------------------------------------------------------------------------------------------------------------------------------------------------------------------------------------------------------------------------------------------------------------------------------------------------------------------------------------------------------------------------------------------------------------------------------------------------------------------------------------------------------------------------------------------------------------------------------------------------------------------------------------------------------------------------------------------------------------------------------------------------------------------------------------------------------------------------------------------------------------------------------------------------------------------------------------------------------------------------------------------------------------------------------------------------------------------------------------------------------------------------------------------------------------------------------------------------------------------------------------------------------------------------------------------------------------------------------------------------------------------------------------------------------------------------------------------------------------------------------------------------------------------------------------------------------------------------------------------------------------------------------------------------------------------------------------------------------------------------------------------------------------------------------------------------------------------------------------------------------------------------------------------------------------------------------------------------------------------------------------------------------------------------------------------------------------------------------------------------------------------------------------------------------------------------------------------------------------------------------------------------------------------------------------------------------------------------------------------------------------------------------------------------------------------------------------------------------------------------------------------------------------------------------------------------------------------------------------------------------------------------------------------------------------------------------------------------------------------------------------------------------------------------------------------------------------------------------------------------------------------------------------------------------------------------------------------------------------------------------------------------------------------------------------------------------------------------------------------------------------------------------------------------------------------------------------------------------------------------------------------------------------------------------------------------------------------------------------------------------------------------------------------------------------------------------------------------------------------------------------------------------------------------------------------------------------------------------------------------------------------------------------------------------------------------------------------------------------------------------------------------------------------------------------------------------------------------------------------------------------------------------------------------------------------------------------------------------------------------------------------------------------------------------------------------------------------------------------------------------------------------------------------------------------------------------------------------------------------------------------------------------------------------------------------------------------------------------------------------------------------------------------------------------------------------------------------------------------------------------------------------------------------------------------------------------------
>Tcf4-203_cdna:protein_coding Ratus norvegicus
-----------------------------------------------------------------------------------------------------------------------------------------------------------------------------------------------------------------------------------------------------------------------------------------------------------------------------------------------------CTGGTGGAGCAGCCGCGGCCGCAGCGCCTTCTCTTTATAAGCCGCAGTGCCCGGATGTGAATGGATTACAATGTATCTTTCAGGG--AAACCTATTATTATCAATGTGACTCC--TCGGGGGAGTCAATGATGGTG---TTGAGGATGATGATGATGATGAGACGCCTCTAAACTTGGAACAAGTTTAGGACTTTGAAAGAGAAGA----AAAAAATACAACCAACAAGACCGAAGAACAATTATAACTATCCTGTGTTGATTATTTTTTATAAACAATAAGAAAAAGTTGTCGGATTTTTTTTT---ATGATTA-CTTTTTTGGGGGAGGGGATTTTGTTTCAGTTTTATGATGGAAAATGCAAAAACCA-GAGCCAAGTGCATAATCTTGTAATCTGTGG--CTAACCCTGGAACAGGACTGACTACTATTTA-AAATACTCTTTTGGGGGAATACACATGTGAG-ATACTAAGTACTTGCAGAAGATTTTTGTCTCTCTTTTTAAAGTCTCTTTCCTTGGAATATTGT----GAGCATATTTGTGGCCATTGAAGGTTTGTGT----------GATTTTGCTAAAATGC-ATCAC-----CAACAGCGAATGGCTGCCTTAGGGACGGACAAAGAGCTGAGTGATTTACTGGATTTCAGTGCGAT------------------------------------------GTTTTCGCCTCCTGTAAGCAGTGGGAAAAATGGACCAACTTCTTTGGCGAGTGGACATTTTACGGGCTCAA------------------------------------------------------------------ATGTAGAAGACAGAAGTAGCTCAG--GGTCCTGGGGGAATGGAGGTCATCCAAGCCCGTCC------------AG---------GAACTATGGAGATGGGACTCCCTAT---GACCACATGACTAGCAGGGATCTTGGGTCACATGACAATCTCTCTCC---ACCTTTTGTCAATTCCAGAATACAAAGTAAA---ACAGAAAGGGGTTCATACTCATCTTATGGGAGAGAA---AACGTACAGGGTTGCCACCAGCAGAGTCTCCTCGGAGGGGACATGGATATGGGCAACCCAGGAACCCTTTCGCCCACC------AAACCTGGCTCCCAGTACTACCCATATTCCAGCAATAACGCCCGACGGAGGCCTCTTCACAGTAGTACCATGGAGG---------------TGCAGACAAAGAAAGTCAGAAAAGTTCCTCCAGGCTTGCCATCTTCAGTCTACGC---TCCTTCAGCCAGCACTGCCGACT-ACAACAGGGA---CTCACCAGGCTATTCTTCCTCCAAGCCAGCAGCCAGCACTTTCTCCAGCTCCTTCTTC--ATGCAAGATGGCCAT---CACAGCA---GTGACCCTTGGAGCTCCTCCAGTGGAATGAATC---AGCCCGGCTATGGAGGGA-----TGCTAGGCAACTCT--------CA----TATCCCACAGTCTAGCAGC-------------T--ACTGTAGCCTGCATCCACATGAACGTCTGAGCTATCCATCGCACTCCTCG--------GCAGACATCAACTCCAG-TCTTCCTCCGATGTCCACGTTCCATCGAAGTGGCACAAAC------CATTACAGCACCTCTTCCTGCACACCTCCTGCCAACGG-AACAG------ACAGTATAATGGCA------AACAGAGGAACTGGGGCAGCAGGCAGCTCCCAGACTGGAGACGCTCTGGGGAAAGCCCTGGCTTC------------GATCTATTCTCCTGATCACACGAACAACAGCTTCTCCTCCA--ACCCTTCAACTCCTGTTGGC------TCCCCTCCTTCACT---------------------CTCAGCAGGCACAGCTGTTTGGTCTCGAAACGGAGGACAGG----CCTCGTCATCTCC----CAATTAC---GAAGGACCCTTGCACTCCTT------------------------------------------------------------------------GCAGAGCCGAATTGAAGACCGTTTAGAAAGA--CTGGACGACGCGATTCATGTTCTCCGGAACCACGCGGT-----GGGCCCATCCACAGCTGTGCC-CGGTGGC--CATGGGGA---CATGCATGGGATCATCGGACCC------TCTCACAATGGAGCAATGGGCAGTCTGGGCTCAGGATATGGAA---CTGGCCTTCTCTCAGCCAAC---AGACATTCACTCATGG---------------------------------------------------------------TCGGGGCCCACCGT----GAAGATGGCGTGGCACTGAG-AGGCAGCCATTCTCTCCTGCCAAACCA--GGTTCCGGTTCCACAGCTTCCAGTCCAGTCTGCAACTTCCCCTGACTTGAACC---CACCCCAAGACCCTTACAGAGGG----------------------------------ATGCCACCAGGCCTCCAG--------------------GGACAGAGTGTGTCTTCCGGCAGCTCTGAGATCA------AGTCCGACGACGAGGGCGATGAGAACCTACAGGACACAAAATCTTCCGAGGACAAGAAACTAGACGACGA------CAAGAAGGATATCAA----------------------------ATCAATTACTAGGTCAAGAT---------CTAGCAATAACGATGATGAGGACCTGACCCCGGAGCA--GAAGGCCGAGCGTGAGAAGGAGCGGAGGATGGCCAATAACGCCCGTGAGCGCCTGAGGGTCCGTGATATCAACGAGGCTTTCAAGGAGCTGGGCCGCATGGTACAGCTCCAC---CTGAAGAGCGACAAGCCCCAGACCAAGCTCCTGATTCTCCACCAGGCAGTGGCTGTCATCCTCAGCCTGGAGCAGCAAGTGCGAG---AAAGGAACCTGAACCCAAAAGCT---GCCTGTCTGAAAAGAAGG---GAGGAAGAGAAGGTGTCCTCA---GAGCC------TCCCCCGCTCTCCTTGGCTGGCCC-----ACACCCTGGGATGGGAG---ACGCAGCGAATC-ACATGGGTCAGATGTGAAA---------------------------------------------------------------------------------------------------------------------------------------------------------------------------------------------------------------------------------------------------------------------------------------------------------------------------------------------------------------------------------------------------------------------------------------------------------------------------------------------------------------------------------------------------------------------------------------------------------------------------------------------------------------------------------------------------------------------------------------------------------------------------------------------------------------------------------------------------------------------------------------------------------------------------------------------------------------------------------------------------------------------------------------------------------------------------------------------------------------------------------------------------------------------------------------------------------------------------------------------------------------------------------------------------------------------------------------------------------------------------------------------------------------------------------------------------------------------------------------------------------------------------------------------------------------------------------------------------------------------------------------------------------------------------------------------------------------------------------------------------------------------------------------------------------------------------------------------------------------------------------------------------------------------------------------------------------------------------------------------------------------------------------------------------------------------------------------------------------------------------------------------------------------------------------------------------------------------------------------------------------------------------------------------------------------------------------------------------------------------------------------------------------------------------------------------------------------------------------------------------------------------------------------------------------------------------------------------------------------------------------------------------------------------------------------------------------------------------------------------------------------------------------------------------------------------------------------------------------------------------------------------------------------------------------------------------------------------------------------------------------------------------------------------------------------------------------------------------------------------------------------------------------------------------------------------------------------------------------------------------------------------------------------------------------------------------------------------------------------------------------------------------------------------------------------------------------------------------------------------------------------------------------------------------------------------------------------------------------------------------------------------------------------------------------------------------------------------------------------------------------------------------------------------------------------------------------------------------------------------------------------------------------------------------------------------------------------------------------------------------------------------------------------------------------------------------------------------------------------------------------------------------------------------------------------------------------------------------------------------------------------------------------------------------------------------------------------------------------------------------------------------------------------------------------------------------------------------------------------------------------------------------------------------------------------------------------------------------------------------------------------------------------------------------------------------------------------------------------------------------------------------------------------------------------------------------------------------------------------------------------------------------------------------------------------------------------------------------------------------------------------------------------------------------------------------------------------------------------------------------------------------------------------------------------------------------------------------------------------------------------------------------------------------------------------------------------------------------------------------------------------------------------------------------------------------------------------------------------------------------------------------------------------------------------------------------------------------------------------------------------------------------------------------------------------------------------------------------------------------------------------------------------------------------------------------------------------------------------------------------------------------------------------------------------------------------------------------------
